# Supplementary material for: A Layered, Hybrid Machine Learning Analytic Workflow for Mouse Risk Assessment Behavior
Source: eNeuro. 2022 Jan 6;10(1):ENEURO.0335-22.2022. doi: 10.1523/ENEURO.0335-22.2022 (PMC9833056; doi:10.1523/ENEURO.0335-22.2022)
Supplement: Extended Data 6-2 — This is a .csv file containing the ReHMM+ transition matrix presented in Figure 6. Download Extended Data 6, CSV file. [file enu-eN-MNT-0335-22-s10.csv]

Animal ID	Treatment	tran_0_0	tran_0_1	tran_0_2	tran_0_3	tran_1_0	tran_1_1	tran_1_2	tran_1_3	tran_2_0	tran_2_1	tran_2_2	tran_2_3	tran_3_0	tran_3_1	tran_3_2	tran_3_3
1	control	0.957894737	0	0.042105263	0	0.016611296	0.940199336	0.026578073	0.016611296	0	0.282051282	0.692307692	0.025641026	0	0.159090909	0	0.840909091
2	control	0.95505618	0	0.04494382	0	0.033980583	0.888349515	0.024271845	0.053398058	0.038461538	0.461538462	0.461538462	0.038461538	0	0.173913043	0.014492754	0.811594203
3	control	0.978165939	0	0.021834061	0	0.017142857	0.92	0.011428571	0.051428571	0.105263158	0.210526316	0.631578947	0.052631579	0	0.196428571	0	0.803571429
4	control	0.988888889	0	0.011111111	0	0.015384615	0.902564103	0.030769231	0.051282051	0	0.333333333	0.466666667	0.2	0	0.157303371	0	0.842696629
5	control	0.974874372	0.005025126	0.020100503	0	0.019417476	0.936893204	0.019417476	0.024271845	0.047619048	0.142857143	0.619047619	0.19047619	0	0.188679245	0	0.811320755
6	control	0.978873239	0.007042254	0.014084507	0	0.011538462	0.930769231	0.026923077	0.030769231	0.0625	0.4375	0.375	0.125	0	0.163934426	0.016393443	0.819672131
7	control	0.976415094	0	0.023584906	0	0.027173913	0.929347826	0.016304348	0.027173913	0	0.4	0.466666667	0.133333333	0	0.117647059	0	0.882352941
8	control	0.983606557	0	0.016393443	0	0.003236246	0.935275081	0.012944984	0.048543689	0	0.5	0.333333333	0.166666667	0	0.165048544	0	0.834951456
1	female_urine	0.991902834	0	0.008097166	0	0.020833333	0.909722222	0.013888889	0.055555556	0	0.444444444	0.555555556	0	0	0.113924051	0	0.886075949
2	female_urine	0.959459459	0.013513514	0.027027027	0	0.024291498	0.927125506	0.012145749	0.036437247	0	0.3125	0.5625	0.125	0	0.176470588	0	0.823529412
3	female_urine	0.967479675	0.016260163	0.016260163	0	0.018518519	0.918518519	0.011111111	0.051851852	0	0.444444444	0.444444444	0.111111111	0	0.207792208	0	0.792207792
4	female_urine	0.961748634	0.016393443	0.021857923	0	0.034313725	0.897058824	0.029411765	0.039215686	0	0.4	0.5	0.1	0	0.152777778	0	0.847222222
5	female_urine	0.971751412	0	0.028248588	0	0.01843318	0.903225806	0.023041475	0.055299539	0.047619048	0.285714286	0.523809524	0.142857143	0	0.25	0	0.75
6	female_urine	0.971428571	0	0.028571429	0	0.021551724	0.926724138	0.012931034	0.038793103	0	0.5	0.4375	0.0625	0	0.178571429	0.017857143	0.803571429
7	female_urine	0.992647059	0	0.007352941	0	0.014925373	0.940298507	0.007462687	0.037313433	0	0.111111111	0.666666667	0.222222222	0	0.109375	0	0.890625
8	female_urine	0.98340249	0.004149378	0.012448133	0	0.034013605	0.911564626	0.027210884	0.027210884	0	0.461538462	0.461538462	0.076923077	0	0.076923077	0	0.923076923
1	TMT	0.983240223	0.005586592	0.011173184	0	0.017857143	0.901785714	0.035714286	0.044642857	0	0.444444444	0.444444444	0.111111111	0	0.224137931	0	0.775862069
2	TMT	0.978354978	0.004329004	0.017316017	0	0.031746032	0.888888889	0.031746032	0.047619048	0	0.476190476	0.523809524	0	0	0.263157895	0	0.736842105
3	TMT	0.666666667	0.333333333	0	0	0.005037783	0.942065491	0.0302267	0.022670025	0	0.347826087	0.47826087	0.173913043	0	0.264150943	0	0.735849057
4	TMT	0.97833935	0	0.02166065	0	0.03649635	0.905109489	0.01459854	0.04379562	0.045454545	0.318181818	0.545454545	0.090909091	0	0.139534884	0.046511628	0.813953488
5	TMT	0.991416309	0	0.008583691	0	0.01025641	0.958974359	0.015384615	0.015384615	0	0.25	0.583333333	0.166666667	0	0.153846154	0	0.846153846
6	TMT	0.977578475	0.004484305	0.01793722	0	0.024630542	0.921182266	0.019704433	0.034482759	0	0.25	0.625	0.125	0	0.344827586	0.034482759	0.620689655
7	TMT	0.99044586	0	0.00955414	0	0.022058824	0.919117647	0.022058824	0.036764706	0.066666667	0.533333333	0.4	0	0	0.214285714	0.214285714	0.571428571
8	TMT	0.996753247	0	0.003246753	0	0.014285714	0.921428571	0.035714286	0.028571429	0	0.6	0.3	0.1	0	0.238095238	0.047619048	0.714285714
