# Supplementary material for: A Layered, Hybrid Machine Learning Analytic Workflow for Mouse Risk Assessment Behavior
Source: eNeuro. 2022 Jan 6;10(1):ENEURO.0335-22.2022. doi: 10.1523/ENEURO.0335-22.2022 (PMC9833056; doi:10.1523/ENEURO.0335-22.2022)
Supplement: Extended Data 7-2 — This is a .csv file containing the ReHMM+ transition matrix presented in Figure 7. Download Extended Data 7, CSV file. [file enu-eN-MNT-0335-22-s09.csv]

Animal ID	Treatment	tran_0_0	tran_0_1	tran_0_2	tran_0_3	tran_1_0	tran_1_1	tran_1_2	tran_1_3	tran_2_0	tran_2_1	tran_2_2	tran_2_3	tran_3_0	tran_3_1	tran_3_2	tran_3_3
1	Control	0.97037037	0	0.02962963	0	0.020942408	0.890052356	0.02617801	0.062827225	0	0.318181818	0.590909091	0.090909091	0	0.106870229	0	0.893129771
2	Control	0.957446809	0.010638298	0.031914894	0	0.031914894	0.867021277	0.031914894	0.069148936	0.058823529	0.205882353	0.647058824	0.088235294	0	0.231884058	0	0.768115942
3	Control	0.917293233	0.015037594	0.067669173	0	0.032128514	0.883534137	0.032128514	0.052208835	0.063829787	0.340425532	0.574468085	0.021276596	0	0.24	0.06	0.7
4	Control	0.966666667	0.014285714	0.019047619	0	0.028301887	0.938679245	0.004716981	0.028301887	0.285714286	0.428571429	0.285714286	0	0	0.14	0	0.86
5	Control	0.976744186	0	0.023255814	0	0.022058824	0.919117647	0.014705882	0.044117647	0	0.25	0.7	0.05	0	0.030927835	0.005154639	0.963917526
6	Control	0.970588235	0	0.029411765	0	0.013452915	0.928251121	0.00896861	0.049327354	0	0.333333333	0.583333333	0.083333333	0	0.091549296	0	0.908450704
7	Control	0.942622951	0	0.057377049	0	0.020833333	0.920833333	0.020833333	0.0375	0.066666667	0.266666667	0.566666667	0.1	0	0.126436782	0.011494253	0.862068966
8	Control	0.964285714	0	0.035714286	0	0.017857143	0.892857143	0.017857143	0.071428571	0.045454545	0.045454545	0.681818182	0.227272727	0	0.101694915	0	0.898305085
9	Control	0.962025316	0	0.037974684	0	0.012121212	0.890909091	0.012121212	0.084848485	0.071428571	0.071428571	0.642857143	0.214285714	0	0.081447964	0	0.918552036
10	Control	0.95862069	0.006896552	0.034482759	0	0.030172414	0.926724138	0.012931034	0.030172414	0	0.2	0.733333333	0.066666667	0	0.138888889	0	0.861111111
11	Control	0.984732824	0	0.015267176	0	0.011764706	0.949019608	0.003921569	0.035294118	0	0.153846154	0.769230769	0.076923077	0	0.1375	0	0.8625
12	Control	0.971153846	0	0.028846154	0	0.020689655	0.875862069	0.04137931	0.062068966	0.085714286	0.228571429	0.657142857	0.028571429	0	0.120879121	0	0.879120879
13	Control	0.951612903	0	0.048387097	0	0.027272727	0.895454545	0.013636364	0.063636364	0	0.333333333	0.523809524	0.142857143	0	0.149122807	0.00877193	0.842105263
14	Control	0.98089172	0	0.01910828	0	0.008658009	0.96969697	0.008658009	0.012987013	0.052631579	0.105263158	0.736842105	0.105263158	0	0.083333333	0	0.916666667
15	Control	0.975757576	0	0.024242424	0	0.024096386	0.909638554	0.018072289	0.048192771	0	0.2	0.65	0.15	0	0.0859375	0	0.9140625
16	Control	0.958333333	0	0.041666667	0	0.017777778	0.911111111	0.013333333	0.057777778	0.03125	0.09375	0.75	0.125	0	0.176470588	0	0.823529412
1	Rawfeces	0.897058824	0	0.102941176	0	0.022222222	0.807407407	0.044444444	0.125925926	0.093023256	0.255813953	0.604651163	0.046511628	0	0.068669528	0.017167382	0.91416309
2	Rawfeces	0.921875	0.03125	0.046875	0	0.03271028	0.836448598	0.03271028	0.098130841	0.173913043	0.434782609	0.304347826	0.086956522	0	0.184210526	0.026315789	0.789473684
3	Rawfeces	0.869565217	0.043478261	0.086956522	0	0.038961039	0.83982684	0.03030303	0.090909091	0.083333333	0.277777778	0.527777778	0.111111111	0	0.2	0.016666667	0.783333333
4	Rawfeces	0.945783133	0.030120482	0.024096386	0	0.051136364	0.818181818	0.011363636	0.119318182	0.058823529	0.235294118	0.588235294	0.117647059	0	0.191666667	0.008333333	0.8
5	Rawfeces	0.932038835	0	0.067961165	0	0.042780749	0.86631016	0.016042781	0.07486631	0	0.307692308	0.576923077	0.115384615	0	0.104294479	0.006134969	0.889570552
6	Rawfeces	0.956043956	0.010989011	0.032967033	0	0.02283105	0.885844749	0.02283105	0.068493151	0	0.380952381	0.476190476	0.142857143	0	0.108108108	0.02027027	0.871621622
7	Rawfeces	0.95212766	0	0.04787234	0	0.020547945	0.842465753	0.061643836	0.075342466	0.12962963	0.12962963	0.648148148	0.092592593	0	0.175824176	0.010989011	0.813186813
8	Rawfeces	0.96460177	0	0.03539823	0	0.025157233	0.817610063	0.012578616	0.144654088	0	0.352941176	0.588235294	0.058823529	0	0.126315789	0.005263158	0.868421053
9	Rawfeces	0.956989247	0	0.043010753	0	0.012711864	0.898305085	0.046610169	0.042372881	0.013513514	0.148648649	0.797297297	0.040540541	0	0.184210526	0	0.815789474
10	Rawfeces	0.944954128	0	0.055045872	0	0.027906977	0.888372093	0.037209302	0.046511628	0	0.230769231	0.641025641	0.128205128	0	0.129310345	0	0.870689655
11	Rawfeces	0.978835979	0	0.021164021	0	0.021978022	0.89010989	0.043956044	0.043956044	0.025641026	0.230769231	0.692307692	0.051282051	0	0.15942029	0	0.84057971
12	Rawfeces	0.96	0	0.04	0	0.02027027	0.851351351	0.040540541	0.087837838	0.108108108	0.162162162	0.675675676	0.054054054	0	0.111111111	0	0.888888889
13	Rawfeces	0.914285714	0	0.085714286	0	0.008097166	0.882591093	0.028340081	0.08097166	0.047619048	0.19047619	0.523809524	0.238095238	0	0.142045455	0	0.857954545
14	Rawfeces	0.977099237	0	0.022900763	0	0.013574661	0.92760181	0.013574661	0.045248869	0	0.238095238	0.714285714	0.047619048	0	0.113207547	0	0.886792453
15	Rawfeces	0.972375691	0	0.027624309	0	0.019323671	0.922705314	0.014492754	0.043478261	0.071428571	0.357142857	0.428571429	0.142857143	0	0.155844156	0	0.844155844
16	Rawfeces	0.961904762	0	0.038095238	0	0.011494253	0.923371648	0.019157088	0.045977011	0.090909091	0.272727273	0.590909091	0.045454545	0	0.153846154	0	0.846153846
1	TMT	0.946745562	0.01183432	0.041420118	0	0.031088083	0.808290155	0.07253886	0.088082902	0.074074074	0.277777778	0.592592593	0.055555556	0	0.317460317	0.015873016	0.666666667
2	TMT	0.947058824	0	0.052941176	0	0.02247191	0.831460674	0.050561798	0.095505618	0.142857143	0.19047619	0.547619048	0.119047619	0	0.247191011	0.011235955	0.741573034
3	TMT	0.954198473	0	0.045801527	0	0.00913242	0.908675799	0.054794521	0.02739726	0.131578947	0.236842105	0.526315789	0.105263158	0	0.120879121	0	0.879120879
4	TMT	0.961325967	0.011049724	0.027624309	0	0.026737968	0.871657754	0.032085561	0.069518717	0.05	0.25	0.625	0.075	0	0.183098592	0.056338028	0.76056338
5	TMT	0.961538462	0	0.038461538	0	0.031055901	0.857142857	0.031055901	0.080745342	0.048780488	0.170731707	0.682926829	0.097560976	0	0.132231405	0.016528926	0.851239669
6	TMT	0.9375	0	0.0625	0	0.026315789	0.887218045	0.030075188	0.056390977	0.025641026	0.307692308	0.538461538	0.128205128	0	0.290322581	0.048387097	0.661290323
7	TMT	0.962790698	0	0.037209302	0	0.040268456	0.872483221	0.033557047	0.053691275	0.058823529	0.294117647	0.529411765	0.117647059	0	0.12345679	0.037037037	0.839506173
8	TMT	0.950549451	0.005494505	0.043956044	0	0.076335878	0.824427481	0.038167939	0.061068702	0	0.243243243	0.621621622	0.135135135	0	0.100775194	0.007751938	0.891472868
9	TMT	0.937062937	0	0.062937063	0	0.026666667	0.888888889	0.022222222	0.062222222	0.081081081	0.243243243	0.621621622	0.054054054	0	0.22972973	0	0.77027027
10	TMT	0.9375	0	0.0625	0	0.014652015	0.923076923	0.007326007	0.054945055	0	0.105263158	0.684210526	0.210526316	0	0.162601626	0	0.837398374
11	TMT	0.955555556	0	0.044444444	0	0.010344828	0.927586207	0.013793103	0.048275862	0.037037037	0.259259259	0.666666667	0.037037037	0	0.208333333	0.013888889	0.777777778
12	TMT	0.915966387	0	0.084033613	0	0.022857143	0.857142857	0.045714286	0.074285714	0.132075472	0.113207547	0.660377358	0.094339623	0	0.143939394	0	0.856060606
13	TMT	0.94047619	0	0.05952381	0	0.020576132	0.905349794	0.012345679	0.061728395	0	0.307692308	0.576923077	0.115384615	0	0.126984127	0.023809524	0.849206349
14	TMT	0.978448276	0	0.021551724	0	0.025	0.86875	0.04375	0.0625	0.052631579	0.184210526	0.684210526	0.078947368	0	0.285714286	0	0.714285714
15	TMT	0.97979798	0	0.02020202	0	0.025252525	0.924242424	0.02020202	0.03030303	0	0.130434783	0.608695652	0.260869565	0	0.2	0.016666667	0.783333333
16	TMT	0.951612903	0	0.048387097	0	0.006666667	0.886666667	0.053333333	0.053333333	0.170212766	0.127659574	0.617021277	0.085106383	0	0.125	0.010416667	0.864583333
1	Urine_F	0.954198473	0	0.045801527	0	0.015789474	0.873684211	0.047368421	0.063157895	0.056603774	0.226415094	0.660377358	0.056603774	0	0.123809524	0.028571429	0.847619048
2	Urine_F	0.920454545	0.011363636	0.068181818	0	0.013953488	0.911627907	0.037209302	0.037209302	0.125	0.1	0.65	0.125	0	0.102941176	0	0.897058824
3	Urine_F	0.961904762	0	0.038095238	0	0.017316017	0.865800866	0.025974026	0.090909091	0.033333333	0.433333333	0.5	0.033333333	0	0.159292035	0.044247788	0.796460177
4	Urine_F	0.947368421	0.013157895	0.039473684	0	0.027624309	0.917127072	0	0.055248619	0	0.333333333	0.666666667	0	0	0.051643192	0	0.948356808
5	Urine_F	0.934065934	0	0.065934066	0	0.029585799	0.846153846	0.041420118	0.082840237	0.037037037	0.185185185	0.555555556	0.222222222	0	0.109375	0	0.890625
6	Urine_F	0.948275862	0	0.051724138	0	0.014981273	0.928838951	0.003745318	0.052434457	0	0.307692308	0.615384615	0.076923077	0	0.106382979	0.007092199	0.886524823
7	Urine_F	0.96803653	0	0.03196347	0	0.044117647	0.875	0.022058824	0.058823529	0.0625	0.15625	0.6875	0.09375	0	0.130434783	0	0.869565217
8	Urine_F	0.857142857	0	0.142857143	0	0.014018692	0.88317757	0.004672897	0.098130841	0	0.166666667	0.666666667	0.166666667	0	0.099137931	0	0.900862069
9	Urine_F	0.977443609	0	0.022556391	0	0.013636364	0.922727273	0.009090909	0.054545455	0	0.090909091	0.772727273	0.136363636	0	0.153846154	0	0.846153846
10	Urine_F	0.953271028	0	0.046728972	0	0.035087719	0.883040936	0.023391813	0.058479532	0	0.222222222	0.62962963	0.148148148	0	0.08045977	0.005747126	0.913793103
11	Urine_F	0.978947368	0	0.021052632	0	0.011235955	0.91011236	0.011235955	0.06741573	0	0.333333333	0.666666667	0	0	0.067010309	0	0.932989691
12	Urine_F	0.93442623	0	0.06557377	0	0.019047619	0.904761905	0.019047619	0.057142857	0	0.157894737	0.578947368	0.263157895	0	0.08994709	0	0.91005291
13	Urine_F	0.963414634	0	0.036585366	0	0.005681818	0.869318182	0.034090909	0.090909091	0.1	0.1	0.666666667	0.133333333	0	0.104712042	0.005235602	0.890052356
14	Urine_F	0.968421053	0	0.031578947	0	0.012578616	0.893081761	0.031446541	0.062893082	0.071428571	0.357142857	0.428571429	0.142857143	0	0.061611374	0	0.938388626
15	Urine_F	0.978947368	0	0.021052632	0	0.025477707	0.929936306	0.006369427	0.038216561	0	0.235294118	0.705882353	0.058823529	0	0.069565217	0	0.930434783
16	Urine_F	0.96350365	0	0.03649635	0	0.011764706	0.9	0.029411765	0.058823529	0.090909091	0.181818182	0.636363636	0.090909091	0	0.079136691	0.014388489	0.90647482
