# Supplementary material for: A Layered, Hybrid Machine Learning Analytic Workflow for Mouse Risk Assessment Behavior
Source: eNeuro. 2022 Jan 6;10(1):ENEURO.0335-22.2022. doi: 10.1523/ENEURO.0335-22.2022 (PMC9833056; doi:10.1523/ENEURO.0335-22.2022)
Supplement: Extended Data 8-2 — This is a .csv file containing the ReHMM+ transition matrix presented in Figure 8. Download Extended Data 8, ZIP file. [file enu-eN-MNT-0335-22-s02.zip]

Archive with 4 entries (4 files):
- Analytic workflow_2_RF and HMM classification.ipynb
- Analytic workflow_3_reHMM and reHMM+ classification.ipynb
- DeepLabCut_raw_data.csv
- Analytic workflow_1_define behavioral feature.ipynb
