# Supplementary material for: A Layered, Hybrid Machine Learning Analytic Workflow for Mouse Risk Assessment Behavior
Source: eNeuro. 2022 Jan 6;10(1):ENEURO.0335-22.2022. doi: 10.1523/ENEURO.0335-22.2022 (PMC9833056; doi:10.1523/ENEURO.0335-22.2022)
Supplement: Extended Data 8-2 — This is a .csv file containing the ReHMM+ transition matrix presented in Figure 8. Download Extended Data 8, ZIP file. [file enu-eN-MNT-0335-22-s02.zip › Analytic workflow_3_reHMM and reHMM+ classification.ipynb]

# %% [markdown]
## 3. reHMM classification

In this step, the predictions from RF and HMM models were fed to a second HMM model layer (“reHMM”). 

# %% [code]
import numpy as np
from hmmlearn import hmm
from scipy.linalg import block_diag
from ssm.util import find_permutation
import autograd.numpy as np
import seaborn as sns
import matplotlib.pyplot as plt
import ssm
import pandas as pd
from ssm.plots import gradient_cmap, white_to_color_cmap
from hmmlearn.hmm import GaussianHMM
import os
import collections
from datetime import datetime
import matplotlib.pyplot as plt
from matplotlib import cm
from matplotlib.dates import MonthLocator

%matplotlib inline

# %% [code]
# HMM source: https://hmmlearn.readthedocs.io/en/latest/

model_rehmm = hmm.GaussianHMM(n_components=6, covariance_type="diag", n_iter=101, verbose=True, random_state=0)


# %% [code]
import pickle 
#load the model to disk
filename = '.sav' # load .sav file

# Load the pickled model 
model_rehmm = pickle.load(open(filename, 'rb'))

# %% [code]
# load data (predictions from RF and HMM)
data_csv = pd.read_csv(r"C:\Users\.csv", index_col=0)
feature_dict = data_csv[['hmm_6_merged','RF_behavior_merged_repl']].copy()


# %% [code]
# reHMM classification
model_rehmm = model_rehmm.fit(feature_dict)
a_hidden_states = model_rehmm.predict(feature_dict)

# save reHMM predictions
data_csv['rehmm'] = a_hidden_states
data_csv.to_csv(r"C:\Users\.csv")

# %% [code]
# reHMM state transition probability matrix  
print(model_rehmm.transmat_)

# reHMM state transition probability matrix plot
trasition_probility = model_rehmm.transmat_
plt.figure(figsize = (20,12))
sns.heatmap(trasition_probility, annot=True, cmap="coolwarm", fmt=".2f",linewidths=.2, annot_kws={'size':20})

# %% [code]
# reHMM start probability
print (model_hmm.startprob_)

# %% [markdown]
## 3.2 reHMM+ clasification

In this step, the predictions from RF and HMM models and selected positional feature were fed to a third HMM model layer (“reHMM+”). 

# %% [code]
import numpy as np
from hmmlearn import hmm
from scipy.linalg import block_diag
from ssm.util import find_permutation
import autograd.numpy as np
import seaborn as sns
import matplotlib.pyplot as plt
import ssm
import pandas as pd
from ssm.plots import gradient_cmap, white_to_color_cmap
from hmmlearn.hmm import GaussianHMM
import os
import collections
from datetime import datetime
import matplotlib.pyplot as plt
from matplotlib import cm
from matplotlib.dates import MonthLocator

%matplotlib inline

# %% [code]
# HMM source: https://hmmlearn.readthedocs.io/en/latest/
model_rehmm_plus = hmm.GaussianHMM(n_components=6, covariance_type="diag", n_iter=100, verbose=True, random_state=0)


# %% [code]
import pickle 
#load the model to disk
filename = '.sav' # load .sav file

# Load the pickled model 
model_rehmm_plus = pickle.load(open(filename, 'rb'))

# %% [code]
# load data (predictions from RF and HMM models and selected positional feature) 
data_csv = pd.read_csv(r"C:\.csv", index_col=0)
feature_dict = data_csv[['hmm_6_merged','RF_behavior_merged_repl','distance_merged']].copy()

# %% [code]
# reHMM+ classification
model_rehmm_plus = model_rehmm_plus.fit(feature_dict)
a_hidden_states = model_rehmm_plus.predict(feature_dict)

# save reHMM+ predictions 
data_csv['rehmm+'] = a_hidden_states
data_csv.to_csv(r"C:\Users\.csv")

# %% [code]
# reHMM+ state transition probability matrix 
print (model_rehmm_plus.transmat_)

# reHMM+ state transition probability matrix plot
trasition_probility = model_rehmm_plus.transmat_
plt.figure(figsize = (20,12))
sns.heatmap(trasition_probility, annot=True, cmap="coolwarm", fmt=".2f",linewidths=.2, annot_kws={'size':20})

# %% [code]
# reHMM+ start probability
print(model_rehmm_plus.startprob_)


# %% [code]


# %% [code]
