# Supplementary material for: A Layered, Hybrid Machine Learning Analytic Workflow for Mouse Risk Assessment Behavior
Source: eNeuro. 2022 Jan 6;10(1):ENEURO.0335-22.2022. doi: 10.1523/ENEURO.0335-22.2022 (PMC9833056; doi:10.1523/ENEURO.0335-22.2022)
Supplement: Extended Data 8-2 — This is a .csv file containing the ReHMM+ transition matrix presented in Figure 8. Download Extended Data 8, ZIP file. [file enu-eN-MNT-0335-22-s02.zip › DeepLabCut_raw_data.csv]

	DLC_resnet50_crossvalidation-camera_1_07312019Oct11shuffle1_1000000	DLC_resnet50_crossvalidation-camera_1_07312019Oct11shuffle1_1000000.1	DLC_resnet50_crossvalidation-camera_1_07312019Oct11shuffle1_1000000.2	DLC_resnet50_crossvalidation-camera_1_07312019Oct11shuffle1_1000000.3	DLC_resnet50_crossvalidation-camera_1_07312019Oct11shuffle1_1000000.4	DLC_resnet50_crossvalidation-camera_1_07312019Oct11shuffle1_1000000.5	DLC_resnet50_crossvalidation-camera_1_07312019Oct11shuffle1_1000000.6	DLC_resnet50_crossvalidation-camera_1_07312019Oct11shuffle1_1000000.7	DLC_resnet50_crossvalidation-camera_1_07312019Oct11shuffle1_1000000.8	DLC_resnet50_crossvalidation-camera_1_07312019Oct11shuffle1_1000000.9	DLC_resnet50_crossvalidation-camera_1_07312019Oct11shuffle1_1000000.10	DLC_resnet50_crossvalidation-camera_1_07312019Oct11shuffle1_1000000.11	DLC_resnet50_crossvalidation-camera_1_07312019Oct11shuffle1_1000000.12	DLC_resnet50_crossvalidation-camera_1_07312019Oct11shuffle1_1000000.13	DLC_resnet50_crossvalidation-camera_1_07312019Oct11shuffle1_1000000.14	DLC_resnet50_crossvalidation-camera_1_07312019Oct11shuffle1_1000000.15	DLC_resnet50_crossvalidation-camera_1_07312019Oct11shuffle1_1000000.16	DLC_resnet50_crossvalidation-camera_1_07312019Oct11shuffle1_1000000.17	DLC_resnet50_crossvalidation-camera_1_07312019Oct11shuffle1_1000000.18	DLC_resnet50_crossvalidation-camera_1_07312019Oct11shuffle1_1000000.19	DLC_resnet50_crossvalidation-camera_1_07312019Oct11shuffle1_1000000.20	DLC_resnet50_crossvalidation-camera_1_07312019Oct11shuffle1_1000000.21	DLC_resnet50_crossvalidation-camera_1_07312019Oct11shuffle1_1000000.22	DLC_resnet50_crossvalidation-camera_1_07312019Oct11shuffle1_1000000.23	DLC_resnet50_crossvalidation-camera_1_07312019Oct11shuffle1_1000000.24	DLC_resnet50_crossvalidation-camera_1_07312019Oct11shuffle1_1000000.25	DLC_resnet50_crossvalidation-camera_1_07312019Oct11shuffle1_1000000.26	DLC_resnet50_crossvalidation-camera_1_07312019Oct11shuffle1_1000000.27	DLC_resnet50_crossvalidation-camera_1_07312019Oct11shuffle1_1000000.28	DLC_resnet50_crossvalidation-camera_1_07312019Oct11shuffle1_1000000.29	DLC_resnet50_crossvalidation-camera_1_07312019Oct11shuffle1_1000000.30	DLC_resnet50_crossvalidation-camera_1_07312019Oct11shuffle1_1000000.31	DLC_resnet50_crossvalidation-camera_1_07312019Oct11shuffle1_1000000.32	DLC_resnet50_crossvalidation-camera_1_07312019Oct11shuffle1_1000000.33	DLC_resnet50_crossvalidation-camera_1_07312019Oct11shuffle1_1000000.34	DLC_resnet50_crossvalidation-camera_1_07312019Oct11shuffle1_1000000.35	file_name
0	circle_a	circle_a	circle_a	circle_b	circle_b	circle_b	circle_c	circle_c	circle_c	cricle_d	cricle_d	cricle_d	circle_1	circle_1	circle_1	circle_2	circle_2	circle_2	circle_3	circle_3	circle_3	cricle_4	cricle_4	cricle_4	snout	snout	snout	leafear	leafear	leafear	rightear	rightear	rightear	tail	tail	tail	20191009_behavior_1_1.
1	x	y	likelihood	x	y	likelihood	x	y	likelihood	x	y	likelihood	x	y	likelihood	x	y	likelihood	x	y	likelihood	x	y	likelihood	x	y	likelihood	x	y	likelihood	x	y	likelihood	x	y	likelihood	20191009_behavior_1_1.
385	1062.21728515625	258.0106201171875	0.9621310234069824	1065.1011962890625	385.3731384277344	0.9096013903617859	934.3673706054688	393.5957946777344	0.9970295429229736	932.93603515625	261.66705322265625	0.9807494282722473	1001.3434448242188	230.58323669433594	0.9993742108345032	1083.697509765625	324.1171875	0.8245972394943237	1007.6135864257812	420.9240417480469	0.9979598522186279	900.7422485351562	327.150634765625	0.9991891980171204	341.9255065917969	513.5070190429688	0.999984622001648	310.3889465332031	469.375732421875	0.9999986886978149	286.4125671386719	502.48284912109375	0.999996542930603	215.31207275390625	393.87213134765625	0.27957767248153687	20191009_behavior_1_1.
386	1062.9146728515625	258.0106201171875	0.9889292120933533	1065.1011962890625	385.8728332519531	0.9057073593139648	933.0347900390625	390.5271911621094	0.9964020252227783	932.93603515625	261.66705322265625	0.982622504234314	1001.174560546875	230.48703002929688	0.9989591836929321	1083.451416015625	325.7100830078125	0.8602447509765625	1007.9035034179688	421.15264892578125	0.9983811378479004	900.2677612304688	327.150634765625	0.9994235038757324	343.1981201171875	513.5059814453125	0.9999687671661377	310.7484130859375	469.375732421875	0.9999980926513672	287.7289733886719	502.6013488769531	0.9999977350234985	215.31207275390625	393.87213134765625	0.9648382067680359	20191009_behavior_1_1.
387	1062.2103271484375	257.8385314941406	0.9901942610740662	1064.4974365234375	385.8728332519531	0.9428895115852356	931.1802978515625	390.29449462890625	0.9744593501091003	939.5888061523438	257.9546203613281	0.9822220206260681	1001.174560546875	230.4196319580078	0.9993991851806641	1082.91064453125	325.7100830078125	0.9774755239486694	1007.911865234375	420.9864196777344	0.9977789521217346	900.2677612304688	327.83203125	0.9994854927062988	343.3460388183594	513.378662109375	0.999971866607666	310.7484130859375	469.375732421875	0.9999990463256836	288.4380798339844	503.1880798339844	0.9999980926513672	215.1903076171875	393.87213134765625	0.7988704442977905	20191009_behavior_1_1.
388	1062.2103271484375	257.8385314941406	0.9929248094558716	1063.783935546875	387.19891357421875	0.9620519280433655	931.1802978515625	390.29449462890625	0.9974549412727356	941.16357421875	256.64776611328125	0.9212953448295593	1001.174560546875	230.19122314453125	0.999646782875061	1082.4547119140625	324.5943908691406	0.9844200015068054	1007.911865234375	420.9864196777344	0.9986380934715271	900.7422485351562	327.150634765625	0.9997839331626892	343.59130859375	511.9542236328125	0.9999518394470215	310.7484130859375	469.18914794921875	0.9999978542327881	288.69012451171875	503.2582092285156	0.9999982118606567	215.31207275390625	394.059814453125	0.9967503547668457	20191009_behavior_1_1.
389	1062.9146728515625	257.8385314941406	0.9908192753791809	1063.783935546875	387.8149719238281	0.8986042141914368	932.9952392578125	390.29449462890625	0.9973859190940857	941.16357421875	256.64776611328125	0.9026415348052979	1001.3434448242188	230.19122314453125	0.9995348453521729	1082.91064453125	324.5943908691406	0.9269741177558899	1008.7872314453125	420.9864196777344	0.9987474679946899	902.6470947265625	327.83203125	0.9992287158966064	344.3091125488281	511.21990966796875	0.9999382495880127	310.7484130859375	469.0998229980469	0.9999986886978149	288.4380798339844	503.1880798339844	0.9999979734420776	216.40240478515625	394.059814453125	0.7785542011260986	20191009_behavior_1_1.
390	1063.48876953125	257.8385314941406	0.9855484366416931	1063.689453125	387.91082763671875	0.9669814705848694	932.3268432617188	390.29449462890625	0.9981009364128113	941.16357421875	256.28424072265625	0.9693523049354553	1001.448974609375	230.136474609375	0.9997017979621887	1082.91064453125	324.5943908691406	0.985149621963501	1008.7872314453125	421.1158142089844	0.9990931749343872	902.6470947265625	327.83203125	0.9991963505744934	344.4818115234375	510.345703125	0.999688982963562	311.15716552734375	468.49041748046875	0.9999990463256836	288.69012451171875	503.1880798339844	0.9999988079071045	216.4848175048828	394.059814453125	0.035421594977378845	20191009_behavior_1_1.
391	1061.8519287109375	256.697021484375	0.9949245452880859	1063.2615966796875	387.91082763671875	0.9818629622459412	932.3268432617188	390.29449462890625	0.9967569708824158	942.256591796875	256.1407165527344	0.9880279302597046	1001.5293579101562	230.136474609375	0.999764621257782	1083.4976806640625	324.5211486816406	0.9954509139060974	1008.7872314453125	421.1158142089844	0.9996229410171509	902.6470947265625	327.47320556640625	0.9973008036613464	345.2921142578125	509.36297607421875	0.9997757077217102	310.73846435546875	467.8375549316406	0.9999978542327881	288.8660888671875	503.1186828613281	0.9999984502792358	216.99110412597656	394.059814453125	0.996129035949707	20191009_behavior_1_1.
392	1061.6104736328125	256.44097900390625	0.9954339861869812	1063.138671875	389.7923583984375	0.8711065649986267	932.9952392578125	391.93719482421875	0.9931139349937439	941.7662353515625	255.95693969726562	0.9819242358207703	1001.7245483398438	230.56240844726562	0.9990272521972656	1083.4976806640625	319.455810546875	0.9650557637214661	1007.9783935546875	421.1158142089844	0.9986246824264526	902.6470947265625	327.47320556640625	0.9997346997261047	345.2921142578125	508.5591735839844	0.9998241066932678	310.73846435546875	467.8375549316406	0.9999985694885254	290.2832336425781	503.1186828613281	0.9999979734420776	216.99110412597656	394.02020263671875	0.574455976486206	20191009_behavior_1_1.
393	1063.5001220703125	258.44366455078125	0.9944193959236145	1063.689453125	389.7923583984375	0.987534761428833	932.9952392578125	391.93719482421875	0.9975237250328064	941.1264038085938	255.95693969726562	0.9940926432609558	1001.7245483398438	230.94100952148438	0.9993288516998291	1083.4976806640625	323.4090881347656	0.9896382093429565	1007.9783935546875	420.9492492675781	0.9997822642326355	902.7547607421875	327.6419372558594	0.9992460012435913	345.3691711425781	508.121337890625	0.9998570680618286	310.73846435546875	467.0933532714844	0.9999988079071045	290.2998046875	503.1186828613281	0.9999986886978149	216.56692504882812	394.02020263671875	0.33641451597213745	20191009_behavior_1_1.
394	1061.7921142578125	256.44097900390625	0.9866893887519836	1063.689453125	389.7923583984375	0.9283967018127441	932.3268432617188	391.93719482421875	0.9923486709594727	941.0511474609375	255.95693969726562	0.9728039503097534	1001.5293579101562	230.82647705078125	0.9995837807655334	1083.4976806640625	323.09747314453125	0.9369215369224548	1007.9783935546875	420.6889953613281	0.9996048808097839	902.4371337890625	327.47320556640625	0.9989369511604309	345.4678955078125	507.2532958984375	0.999873161315918	310.7086486816406	467.0933532714844	0.9999991655349731	290.41119384765625	503.1186828613281	0.9999985694885254	216.4848175048828	394.2253723144531	0.6381803750991821	20191009_behavior_1_1.
395	1061.7921142578125	256.44097900390625	0.9950770735740662	1063.3189697265625	387.15777587890625	0.9722432494163513	931.8949584960938	390.0184631347656	0.9981008172035217	941.0511474609375	255.95693969726562	0.9930611252784729	1001.15087890625	230.82647705078125	0.9987001419067383	1083.4976806640625	323.09747314453125	0.9870917797088623	1008.033447265625	420.4712829589844	0.9928885102272034	902.4371337890625	326.6736755371094	0.9994077682495117	345.8709716796875	506.9320068359375	0.9998818635940552	310.7086486816406	467.0933532714844	0.999998927116394	290.928955078125	502.52435302734375	0.9999985694885254	216.56692504882812	394.4490661621094	0.9925306439399719	20191009_behavior_1_1.
396	1061.7921142578125	256.44097900390625	0.9961591958999634	1064.1458740234375	386.8502502441406	0.9494827389717102	932.289794921875	390.0184631347656	0.9803858995437622	941.0511474609375	255.95693969726562	0.9694350957870483	1001.0682983398438	230.56240844726562	0.9994887113571167	1082.991455078125	323.4090881347656	0.9810746312141418	1007.4313354492188	420.4712829589844	0.999148964881897	902.7547607421875	327.45489501953125	0.9988724589347839	346.1265563964844	506.5064697265625	0.9999024868011475	310.3634948730469	466.9078369140625	0.9999991655349731	290.928955078125	502.3880310058594	0.9999992847442627	216.16249084472656	395.0133361816406	0.9966073036193848	20191009_behavior_1_1.
397	1061.7921142578125	256.86474609375	0.9906147718429565	1064.184326171875	386.4811706542969	0.8139174580574036	932.0648803710938	390.0184631347656	0.9897540211677551	939.3345947265625	256.0315246582031	0.9809898734092712	1001.0682983398438	230.82647705078125	0.9991108775138855	1082.991455078125	323.48541259765625	0.9806525707244873	1008.033447265625	420.4194641113281	0.9970188140869141	903.0423583984375	327.45489501953125	0.999414324760437	346.1265563964844	506.3684387207031	0.9998990297317505	310.0599670410156	466.7542724609375	0.999998927116394	290.41119384765625	502.3880310058594	0.999998927116394	216.16249084472656	395.0133361816406	0.3145727217197418	20191009_behavior_1_1.
398	1061.7921142578125	256.20831298828125	0.9922642707824707	1064.6046142578125	386.33245849609375	0.8239504098892212	932.0648803710938	390.0184631347656	0.9973637461662292	939.3345947265625	256.0315246582031	0.9672863483428955	1000.8734741210938	230.6892547607422	0.9990596175193787	1083.8447265625	324.2987976074219	0.9529715180397034	1008.4583129882812	420.4194641113281	0.998461127281189	903.1387939453125	327.45489501953125	0.9987335801124573	346.1265563964844	505.7373962402344	0.999956488609314	309.16802978515625	465.4722900390625	0.999998927116394	290.41119384765625	502.3880310058594	0.9999994039535522	216.16249084472656	394.8840026855469	0.9875374436378479	20191009_behavior_1_1.
399	1062.107421875	256.86474609375	0.9794135093688965	1064.7845458984375	386.20892333984375	0.983225405216217	932.289794921875	390.58935546875	0.996684730052948	940.6639404296875	255.89674377441406	0.9907922744750977	1000.8734741210938	230.64088439941406	0.9993389248847961	1082.8831787109375	324.3775939941406	0.9841731786727905	1008.0722045898438	420.8245544433594	0.9980224370956421	903.1387939453125	327.45489501953125	0.9991289973258972	346.1265563964844	505.27593994140625	0.999955415725708	309.16802978515625	465.4722900390625	0.9999985694885254	290.99615478515625	503.3354797363281	0.9999986886978149	216.31796264648438	394.8840026855469	0.9894863367080688	20191009_behavior_1_1.
400	1062.107421875	256.86474609375	0.9951779842376709	1064.7845458984375	386.20892333984375	0.9620830416679382	932.289794921875	390.58935546875	0.9918199777603149	940.6639404296875	255.6553955078125	0.9971538782119751	1000.8734741210938	230.64088439941406	0.999503493309021	1082.8831787109375	324.6808776855469	0.9855777621269226	1008.8547973632812	420.8905334472656	0.9989805817604065	903.6290893554688	327.45489501953125	0.9991645812988281	346.16949462890625	504.98931884765625	0.9999675750732422	309.16802978515625	465.4722900390625	0.999997615814209	292.5548400878906	503.45965576171875	0.9999988079071045	216.16249084472656	392.61016845703125	0.8708488345146179	20191009_behavior_1_1.
401	1062.107421875	256.86474609375	0.9933382272720337	1064.7845458984375	386.33245849609375	0.9120655655860901	932.9757080078125	390.58935546875	0.9959724545478821	940.6639404296875	255.89674377441406	0.9745213985443115	1001.1192626953125	230.64088439941406	0.9994681477546692	1082.9053955078125	324.7534484863281	0.9829975366592407	1008.8547973632812	420.8905334472656	0.9992533326148987	904.091796875	327.0718994140625	0.9994217157363892	349.770263671875	501.9477233886719	0.9999830722808838	309.2109069824219	465.4722900390625	0.9999982118606567	294.59881591796875	503.5694885253906	0.9999946355819702	216.27293395996094	392.61016845703125	0.5018951296806335	20191009_behavior_1_1.
402	1062.5960693359375	257.83465576171875	0.9937047362327576	1064.7845458984375	386.8943176269531	0.9598517417907715	932.9757080078125	391.46295166015625	0.984670877456665	940.6639404296875	255.89674377441406	0.9957440495491028	1000.8734741210938	230.5372314453125	0.9994825124740601	1083.7120361328125	325.3734130859375	0.9848644137382507	1008.0722045898438	420.8905334472656	0.999097466468811	903.6290893554688	327.0718994140625	0.9968444108963013	351.00885009765625	499.4244384765625	0.9999814033508301	310.1476745605469	465.3354187011719	0.9999988079071045	296.7881164550781	504.4383850097656	0.9999879598617554	216.27293395996094	392.61016845703125	0.671436071395874	20191009_behavior_1_1.
403	1062.5960693359375	257.83465576171875	0.9945321083068848	1064.3018798828125	387.00439453125	0.9714332818984985	932.9757080078125	391.46295166015625	0.9969446063041687	940.2105102539062	256.5428161621094	0.9890967011451721	1001.1192626953125	230.5372314453125	0.9994015693664551	1083.7120361328125	325.3734130859375	0.591572642326355	1008.0722045898438	420.8245544433594	0.9987847208976746	903.536376953125	327.0718994140625	0.99941086769104	351.9814453125	497.80499267578125	0.9999802112579346	310.6342468261719	465.3354187011719	0.9999984502792358	297.8590393066406	504.4383850097656	0.9999861717224121	216.63612365722656	392.61016845703125	0.9899191856384277	20191009_behavior_1_1.
404	1060.240234375	254.97256469726562	0.9939022064208984	1064.3018798828125	387.00439453125	0.9849662780761719	932.9622192382812	390.5487976074219	0.9957402944564819	940.2105102539062	256.5428161621094	0.9171584248542786	1001.1192626953125	230.515625	0.9978399276733398	1084.3155517578125	324.7534484863281	0.9726006984710693	1007.736083984375	420.7952575683594	0.9995244741439819	904.091796875	327.65728759765625	0.9997325539588928	354.8640441894531	497.5997009277344	0.9999912977218628	311.0744323730469	465.3354187011719	0.9999985694885254	300.6568298339844	504.4383850097656	0.9999786615371704	216.63612365722656	393.7420959472656	0.9791577458381653	20191009_behavior_1_1.
405	1060.240234375	254.97256469726562	0.9885635375976562	1064.2745361328125	386.8943176269531	0.9476339221000671	932.9757080078125	391.46295166015625	0.9978768825531006	934.3219604492188	261.3352355957031	0.9764679670333862	1001.1192626953125	230.515625	0.9975615739822388	1084.572265625	324.0858459472656	0.9887973666191101	1007.736083984375	420.541015625	0.9985938668251038	903.536376953125	328.09405517578125	0.9984739422798157	356.2225341796875	496.2653503417969	0.999982476234436	311.0797424316406	465.1834411621094	0.9999984502792358	301.0213317871094	503.7566833496094	0.9999929666519165	216.65496826171875	393.8902893066406	0.06148361414670944	20191009_behavior_1_1.
406	1060.240234375	254.8836212158203	0.9914549589157104	1064.2745361328125	386.53839111328125	0.9537798166275024	932.9622192382812	391.46295166015625	0.9966905117034912	934.1415405273438	261.524169921875	0.973568856716156	1001.1292724609375	230.4463348388672	0.9985647797584534	1084.572265625	324.0858459472656	0.9948352575302124	1007.1251831054688	420.541015625	0.998219907283783	903.536376953125	328.4534606933594	0.9992479681968689	357.0187683105469	495.3417663574219	0.9999815225601196	314.81243896484375	464.9007263183594	0.9999966621398926	304.047119140625	501.9192810058594	0.9999960660934448	217.29739379882812	394.7818603515625	0.9987585544586182	20191009_behavior_1_1.
407	1060.240234375	254.8836212158203	0.9961392283439636	1064.2662353515625	386.53839111328125	0.9698381423950195	932.9622192382812	391.2972412109375	0.9966303706169128	934.1415405273438	261.40155029296875	0.9760874509811401	1001.43212890625	230.515625	0.9994720816612244	1084.3155517578125	319.9709167480469	0.9890768527984619	1006.541015625	420.7044372558594	0.9992438554763794	903.536376953125	328.4534606933594	0.99965500831604	359.7411804199219	495.1260681152344	0.9998716115951538	314.81243896484375	464.7086486816406	0.9999939203262329	304.72442626953125	501.26568603515625	0.999995231628418	217.59425354003906	394.7818603515625	0.8087000846862793	20191009_behavior_1_1.
408	1063.2152099609375	259.15203857421875	0.9918683767318726	1064.2662353515625	384.7637939453125	0.9282945394515991	932.733642578125	390.7882385253906	0.9979745745658875	934.1415405273438	261.3352355957031	0.9757156372070312	1001.43212890625	230.515625	0.998665452003479	1084.31298828125	324.0858459472656	0.8772225379943848	1006.4130859375	420.7044372558594	0.9959860444068909	902.439453125	328.4534606933594	0.9996005892753601	359.8474426269531	493.3661193847656	0.9999575614929199	314.9939880371094	464.5378723144531	0.9999924898147583	306.7274475097656	501.10137939453125	0.999998927116394	217.59425354003906	395.2790832519531	0.9973506927490234	20191009_behavior_1_1.
409	1063.583984375	259.8838195800781	0.9967144727706909	1064.192626953125	386.53839111328125	0.9879001379013062	932.517333984375	390.83123779296875	0.9966505169868469	933.6591796875	261.3352355957031	0.9827856421470642	1001.43212890625	230.4463348388672	0.9995532631874084	1084.0570068359375	325.42926025390625	0.9568532705307007	1006.4130859375	420.7044372558594	0.9994195699691772	902.439453125	328.09405517578125	0.9997475743293762	360.0086669921875	491.53717041015625	0.9999592304229736	314.905029296875	464.4856262207031	0.9999934434890747	307.6229553222656	501.10137939453125	0.9999988079071045	217.59425354003906	395.2790832519531	0.9741695523262024	20191009_behavior_1_1.
410	1063.2152099609375	259.31298828125	0.995928943157196	1063.880126953125	388.44329833984375	0.8462516069412231	932.517333984375	390.83123779296875	0.9961202144622803	933.6591796875	259.7848205566406	0.9600704908370972	1001.1292724609375	230.69903564453125	0.9995703101158142	1084.032958984375	325.42926025390625	0.9883042573928833	1006.0443725585938	420.8366394042969	0.9948569536209106	902.439453125	329.2488098144531	0.9991471767425537	362.63922119140625	489.6317443847656	0.9999877214431763	315.34332275390625	462.29144287109375	0.9999855756759644	308.411376953125	501.10137939453125	0.9999983310699463	217.59425354003906	395.2790832519531	0.9988055229187012	20191009_behavior_1_1.
411	1063.2152099609375	259.31298828125	0.9748746156692505	1064.120361328125	388.44329833984375	0.9896474480628967	932.6377563476562	390.83123779296875	0.9936503767967224	939.7642211914062	256.58721923828125	0.9875971674919128	1001.017333984375	230.8428192138672	0.9986948370933533	1084.032958984375	324.77545166015625	0.9563905000686646	1006.0443725585938	421.05889892578125	0.9989332556724548	902.439453125	327.4522705078125	0.9992671608924866	362.74951171875	489.2171325683594	0.9999855756759644	315.34332275390625	462.29144287109375	0.9999887943267822	310.1513671875	500.9487609863281	0.9999978542327881	217.59425354003906	395.2790832519531	0.9729975461959839	20191009_behavior_1_1.
412	1063.0093994140625	259.15203857421875	0.9902192950248718	1064.120361328125	386.5439147949219	0.9638953804969788	932.6377563476562	390.83123779296875	0.9975294470787048	940.4298095703125	256.07574462890625	0.9784954190254211	1000.9054565429688	230.8428192138672	0.9991546869277954	1084.032958984375	325.42926025390625	0.9572392106056213	1006.0443725585938	421.05889892578125	0.9987013339996338	902.439453125	329.2252197265625	0.9997220635414124	363.17962646484375	489.0096435546875	0.9999808073043823	316.2330627441406	462.29144287109375	0.9999755620956421	310.4951477050781	500.9487609863281	0.9999970197677612	217.2568817138672	395.78564453125	0.9741569757461548	20191009_behavior_1_1.
413	1062.7486572265625	257.87261962890625	0.9955642223358154	1063.880126953125	386.5439147949219	0.9857389330863953	932.6377563476562	390.9394226074219	0.99285888671875	940.4298095703125	256.07574462890625	0.9891495108604431	1000.9054565429688	230.8428192138672	0.999306321144104	1083.0457763671875	324.98529052734375	0.9603619575500488	1006.0443725585938	421.17181396484375	0.9983653426170349	902.0763549804688	327.4522705078125	0.9994710087776184	363.24835205078125	488.9358825683594	0.9999849796295166	316.3678894042969	462.5994873046875	0.9999871253967285	311.2903137207031	501.1702880859375	0.9999984502792358	217.2568817138672	395.78564453125	0.9589843153953552	20191009_behavior_1_1.
414	1061.9190673828125	256.9407043457031	0.9922105073928833	1063.8992919921875	385.8139343261719	0.9772747755050659	932.6377563476562	390.9394226074219	0.9535945057868958	940.4298095703125	256.07574462890625	0.9890166521072388	1000.9054565429688	230.8428192138672	0.9992695450782776	1083.0457763671875	324.77545166015625	0.9884049892425537	1006.2763061523438	421.17181396484375	0.9977118968963623	902.0390014648438	328.07232666015625	0.9997749924659729	364.9194641113281	487.39642333984375	0.9999909400939941	317.25091552734375	462.7054748535156	0.9999942779541016	311.35406494140625	500.9487609863281	0.9999973773956299	217.2568817138672	395.8834533691406	0.987162172794342	20191009_behavior_1_1.
415	1061.9190673828125	256.9407043457031	0.9940087795257568	1063.8992919921875	385.8139343261719	0.8470958471298218	931.5098876953125	390.5078430175781	0.9829566478729248	932.5140991210938	260.72015380859375	0.9604973196983337	1000.9054565429688	230.8428192138672	0.9991934895515442	1083.1431884765625	324.98529052734375	0.9636732339859009	1006.7943725585938	421.2435302734375	0.9983057975769043	902.0390014648438	328.07232666015625	0.9982750415802002	365.0726013183594	487.19976806640625	0.9999896287918091	319.19842529296875	462.8313293457031	0.9999967813491821	312.9690246582031	500.190185546875	0.9999911785125732	217.2568817138672	396.1309814453125	0.9822443127632141	20191009_behavior_1_1.
416	1061.5089111328125	256.9407043457031	0.9830016493797302	1063.8992919921875	385.8139343261719	0.7265418171882629	931.5098876953125	390.9394226074219	0.9929243326187134	932.0552978515625	262.10919189453125	0.9571533799171448	1000.9054565429688	230.89112854003906	0.9972304701805115	1083.1617431640625	324.98529052734375	0.9735041260719299	1006.7943725585938	421.2435302734375	0.9981294274330139	902.0390014648438	328.07232666015625	0.9995156526565552	365.0726013183594	487.1218566894531	0.9999802112579346	319.91082763671875	462.9662780761719	0.9999884366989136	313.5166015625	499.5335693359375	0.9999953508377075	217.35397338867188	396.3605651855469	0.9971566200256348	20191009_behavior_1_1.
417	1061.5089111328125	256.9407043457031	0.9910549521446228	1063.7723388671875	386.1911926269531	0.9694401025772095	931.5098876953125	391.2256164550781	0.9965895414352417	931.669677734375	262.8702392578125	0.9877920746803284	1000.9447631835938	230.58779907226562	0.9977635145187378	1083.1617431640625	323.80303955078125	0.9818772077560425	1006.7943725585938	421.2435302734375	0.99868243932724	903.2606811523438	328.07232666015625	0.9984442591667175	365.3125	485.7484130859375	0.9999912977218628	320.4227600097656	462.9662780761719	0.9999958276748657	314.7711181640625	499.5335693359375	0.9999911785125732	217.35397338867188	396.1309814453125	0.9932407140731812	20191009_behavior_1_1.
418	1061.5089111328125	256.9407043457031	0.9913328289985657	1063.8992919921875	386.59625244140625	0.9228023290634155	931.5601196289062	391.2256164550781	0.98680579662323	932.0552978515625	262.8702392578125	0.9706259965896606	1001.7728881835938	230.58779907226562	0.999231219291687	1083.3564453125	323.7995910644531	0.9781211018562317	1006.9893188476562	421.3392028808594	0.9978535771369934	904.4972534179688	328.07232666015625	0.9991521835327148	366.10272216796875	483.47412109375	0.9999929666519165	320.565673828125	462.8313293457031	0.9999945163726807	316.0859069824219	499.1075439453125	0.9999963045120239	217.55320739746094	396.5569763183594	0.9826250076293945	20191009_behavior_1_1.
419	1062.4659423828125	257.80743408203125	0.9975288510322571	1063.3243408203125	387.2633972167969	0.9852140545845032	931.691162109375	391.2256164550781	0.9941867589950562	932.5140991210938	262.8702392578125	0.9534122347831726	1001.8283081054688	230.58779907226562	0.9998225569725037	1083.3564453125	323.80303955078125	0.9860851764678955	1007.0430908203125	421.3392028808594	0.9983500242233276	904.4972534179688	327.6088562011719	0.9993811845779419	366.10272216796875	480.1286926269531	0.9999783039093018	321.88092041015625	461.4105224609375	0.9999961853027344	316.8599853515625	498.6429443359375	0.9999949932098389	217.62452697753906	397.56121826171875	0.9833629131317139	20191009_behavior_1_1.
420	1060.802001953125	255.44004821777344	0.9865086674690247	1063.3243408203125	387.2633972167969	0.977620542049408	931.691162109375	391.2256164550781	0.9924485683441162	933.3104858398438	261.12591552734375	0.984718918800354	1001.8283081054688	230.58779907226562	0.9997060894966125	1083.1617431640625	323.80303955078125	0.9945768117904663	1008.127197265625	420.107666015625	0.999473512172699	903.2606811523438	327.5931396484375	0.999178946018219	367.6631774902344	479.9151916503906	0.9999792575836182	322.65771484375	461.2991638183594	0.9999969005584717	317.8001708984375	498.6429443359375	0.9999948740005493	217.55320739746094	398.1186218261719	0.9628562927246094	20191009_behavior_1_1.
421	1062.8702392578125	257.770751953125	0.9920660853385925	1063.3243408203125	387.2633972167969	0.8396052718162537	931.6820678710938	391.2256164550781	0.9962102174758911	933.3104858398438	261.12591552734375	0.9866487383842468	1001.8283081054688	230.58779907226562	0.9992007613182068	1083.3564453125	323.80303955078125	0.9364607930183411	1008.127197265625	420.107666015625	0.9988303780555725	903.204345703125	327.6088562011719	0.999419093132019	368.04180908203125	478.17919921875	0.9999879598617554	323.0777282714844	460.44708251953125	0.9999972581863403	318.9456481933594	498.6429443359375	0.9999926090240479	216.9308624267578	400.1513977050781	0.9928950667381287	20191009_behavior_1_1.
422	1061.3994140625	256.237060546875	0.9882972836494446	1063.787109375	387.2633972167969	0.9746235013008118	931.6820678710938	390.4291076660156	0.9971600770950317	941.5099487304688	256.6253967285156	0.9796411991119385	1001.6763305664062	230.43771362304688	0.9992291927337646	1084.065185546875	323.93511962890625	0.989252507686615	1008.127197265625	420.9351501464844	0.9990409016609192	903.204345703125	327.6088562011719	0.9994000196456909	368.4443359375	473.8700866699219	0.9999909400939941	323.8440246582031	458.6954650878906	0.9999979734420776	321.49462890625	496.30755615234375	0.9999964237213135	216.9308624267578	402.69464111328125	0.9985113739967346	20191009_behavior_1_1.
423	1061.3994140625	256.237060546875	0.9956415891647339	1063.3243408203125	386.7857360839844	0.8369800448417664	931.5156860351562	389.3946228027344	0.9965230226516724	933.3104858398438	261.12591552734375	0.9781376123428345	1001.6763305664062	230.43771362304688	0.9994822144508362	1083.1170654296875	323.93511962890625	0.9825611710548401	1008.127197265625	420.88543701171875	0.9978432655334473	903.204345703125	327.0679016113281	0.9992130994796753	370.9776611328125	472.3833312988281	0.9999959468841553	324.02593994140625	458.4760437011719	0.9999964237213135	326.732177734375	495.73333740234375	0.9999955892562866	216.9308624267578	402.8043518066406	0.9991976618766785	20191009_behavior_1_1.
424	1061.2200927734375	256.19189453125	0.9846135377883911	1062.967041015625	386.7857360839844	0.81643146276474	930.4466552734375	389.3946228027344	0.9931871891021729	941.7721557617188	256.6253967285156	0.958939254283905	1001.5775756835938	230.2428436279297	0.9992526173591614	1083.2578125	323.7420349121094	0.9648462533950806	1007.6942749023438	420.9351501464844	0.9984875917434692	903.9030151367188	326.4963073730469	0.9986827969551086	370.9776611328125	472.2814025878906	0.9999960660934448	326.3131103515625	457.28265380859375	0.9999881982803345	327.1263122558594	495.6639709472656	0.9999805688858032	216.9308624267578	403.13812255859375	0.9519240856170654	20191009_behavior_1_1.
425	1061.2200927734375	256.19189453125	0.9915961623191833	1063.787109375	386.7803039550781	0.9482175707817078	930.1417846679688	389.99224853515625	0.9983192086219788	931.2716674804688	260.86566162109375	0.9620716571807861	1001.5775756835938	230.16407775878906	0.9988021850585938	1083.9063720703125	323.7420349121094	0.9742920994758606	1007.4608154296875	421.446044921875	0.9965516328811646	903.9030151367188	328.2762451171875	0.9994041919708252	371.442626953125	471.31201171875	0.9999982118606567	326.4557189941406	457.2561340332031	0.9999936819076538	329.510498046875	495.0396728515625	0.9999949932098389	216.80413818359375	405.8157653808594	0.9986398816108704	20191009_behavior_1_1.
426	1061.2200927734375	256.19189453125	0.9818723797798157	1063.787109375	386.7803039550781	0.9533383250236511	930.1417846679688	389.99224853515625	0.9924673438072205	939.4639282226562	258.1485290527344	0.977208137512207	1001.5775756835938	230.16407775878906	0.9997476935386658	1083.7552490234375	326.1229248046875	0.8877988457679749	1007.1278076171875	421.446044921875	0.9991338849067688	903.9030151367188	327.1775207519531	0.9994133710861206	371.79754638671875	469.4306335449219	0.999998927116394	327.7304992675781	457.2561340332031	0.999995231628418	330.3001708984375	494.9662170410156	0.9999850988388062	216.80413818359375	407.0102233886719	0.9875494241714478	20191009_behavior_1_1.
427	1061.111572265625	255.92042541503906	0.9886144399642944	1062.967041015625	386.7803039550781	0.9773210883140564	930.4466552734375	390.8994140625	0.9986893534660339	933.4102783203125	260.42681884765625	0.9501689076423645	1001.3817138671875	230.2428436279297	0.9994463324546814	1083.5989990234375	325.1722717285156	0.9878236055374146	1007.0733642578125	421.3204345703125	0.9990593791007996	902.8746337890625	327.1775207519531	0.9996421337127686	371.79754638671875	467.0385437011719	0.9999988079071045	327.7304992675781	456.9272766113281	0.9999947547912598	331.6355285644531	494.40362548828125	0.9999847412109375	214.64710998535156	416.3786926269531	0.997138500213623	20191009_behavior_1_1.
428	1061.111572265625	255.92042541503906	0.9959354400634766	1062.5894775390625	388.3683166503906	0.938082754611969	931.3973999023438	390.8994140625	0.9944190382957458	939.4639282226562	258.1485290527344	0.9880537390708923	1001.3817138671875	230.26870727539062	0.9996609687805176	1083.7552490234375	325.1722717285156	0.9716185927391052	1007.0733642578125	421.3204345703125	0.9970206618309021	902.8746337890625	327.1775207519531	0.9992914199829102	371.79754638671875	466.7324523925781	0.9999984502792358	329.06976318359375	456.918212890625	0.9999774694442749	331.6465148925781	494.2709655761719	0.999984860420227	212.95411682128906	419.6186828613281	0.9970023036003113	20191009_behavior_1_1.
429	1061.8935546875	256.01458740234375	0.9873817563056946	1064.18115234375	388.3683166503906	0.9213022589683533	932.0115356445312	391.06329345703125	0.9918261766433716	939.4639282226562	258.1485290527344	0.984535276889801	1001.29736328125	230.52064514160156	0.9993637204170227	1083.9063720703125	325.1722717285156	0.9834105372428894	1007.1278076171875	420.9423828125	0.9993667006492615	902.8746337890625	327.1775207519531	0.9988456964492798	371.79754638671875	464.71820068359375	0.9999960660934448	329.9051208496094	456.5779724121094	0.9999858140945435	332.8405456542969	493.9449768066406	0.999982476234436	212.5785675048828	425.7889099121094	0.9906837940216064	20191009_behavior_1_1.
430	1063.6258544921875	259.24468994140625	0.9921115636825562	1064.18115234375	388.3683166503906	0.9192337393760681	932.0115356445312	391.06329345703125	0.9797705411911011	940.5722045898438	256.56085205078125	0.995944082736969	1001.4362182617188	230.52064514160156	0.9995922446250916	1083.7552490234375	324.1144104003906	0.9654636979103088	1007.041259765625	420.8094482421875	0.9984381794929504	902.8746337890625	327.1775207519531	0.9991274476051331	372.36749267578125	463.010986328125	0.9999955892562866	330.2435607910156	455.7235107421875	0.9999939203262329	335.8558044433594	493.41119384765625	0.9999797344207764	211.4906463623047	432.9813537597656	0.9999312162399292	20191009_behavior_1_1.
431	1061.8935546875	256.3162536621094	0.9960656762123108	1064.18115234375	388.3683166503906	0.9774921536445618	932.30029296875	391.06329345703125	0.9942561984062195	940.5722045898438	256.56085205078125	0.9615415930747986	1000.670654296875	230.66929626464844	0.9995600581169128	1083.6904296875	324.1144104003906	0.9778403639793396	1008.5894165039062	420.9423828125	0.9979264736175537	902.4170532226562	326.83251953125	0.998786985874176	371.395751953125	458.5089416503906	0.9999924898147583	330.2435607910156	450.9415588378906	0.9999978542327881	336.751953125	489.0698547363281	0.9999915361404419	211.4906463623047	438.24591064453125	0.9999964237213135	20191009_behavior_1_1.
432	1063.819580078125	259.4543151855469	0.9937357902526855	1064.18115234375	389.3045349121094	0.9867140650749207	931.3973999023438	389.2428283691406	0.9977126121520996	940.5722045898438	256.56085205078125	0.974257230758667	1001.4362182617188	230.7759246826172	0.9985033273696899	1083.6904296875	324.1144104003906	0.9847617149353027	1008.6290893554688	420.9423828125	0.998791515827179	903.6195678710938	326.797119140625	0.99912029504776	371.18170166015625	455.53704833984375	0.9999971389770508	329.9051208496094	449.906982421875	0.9999974966049194	338.1163024902344	486.76995849609375	0.9999985694885254	211.4906463623047	442.6697998046875	0.999940037727356	20191009_behavior_1_1.
433	1064.1632080078125	259.4543151855469	0.9953482747077942	1064.18115234375	387.9620666503906	0.9484868049621582	932.30029296875	391.21307373046875	0.9908958077430725	940.45361328125	256.7723693847656	0.9775457978248596	1000.7788696289062	230.66929626464844	0.9990159273147583	1083.6904296875	325.4676208496094	0.9553375840187073	1008.823974609375	420.9434509277344	0.9983105659484863	903.6195678710938	326.83251953125	0.9994298815727234	370.14569091796875	452.4881591796875	0.9999991655349731	328.2852783203125	446.33551025390625	0.9999862909317017	338.1163024902344	484.5306396484375	0.9999997615814209	212.037353515625	446.49920654296875	0.9999747276306152	20191009_behavior_1_1.
434	1063.819580078125	259.0171203613281	0.9877458214759827	1063.91455078125	386.596923828125	0.9770349264144897	932.723388671875	393.5898132324219	0.9959892630577087	940.3223876953125	256.7832946777344	0.9849767684936523	1002.6409912109375	230.66929626464844	0.9984807372093201	1083.3538818359375	325.4676208496094	0.8961073756217957	1008.823974609375	420.95367431640625	0.9994062185287476	902.4170532226562	327.0615539550781	0.9982770681381226	368.8433837890625	446.64276123046875	0.9999957084655762	324.07110595703125	444.08343505859375	0.9999969005584717	338.1163024902344	482.4242858886719	0.9999996423721313	211.6953887939453	455.44677734375	0.9999094009399414	20191009_behavior_1_1.
435	1063.7783203125	258.8307189941406	0.9859659075737	1063.91455078125	386.80926513671875	0.8997821807861328	934.4754638671875	393.675537109375	0.9987170696258545	940.1695556640625	258.4184265136719	0.9921865463256836	1002.4003295898438	230.7294158935547	0.9996100068092346	1083.4293212890625	325.4676208496094	0.9868801832199097	1008.823974609375	421.01385498046875	0.9981116056442261	903.4652709960938	326.797119140625	0.9985167384147644	367.551025390625	439.79559326171875	0.9999964237213135	320.4486999511719	443.34771728515625	0.9999949932098389	337.37066650390625	478.1011962890625	0.9999947547912598	211.6953887939453	459.0941467285156	0.9997983574867249	20191009_behavior_1_1.
436	1063.7783203125	258.8307189941406	0.9930154085159302	1063.5296630859375	386.80926513671875	0.8889532089233398	932.723388671875	393.675537109375	0.9943413734436035	940.1695556640625	258.4184265136719	0.9909586906433105	1002.4003295898438	230.7294158935547	0.9996455907821655	1083.4293212890625	319.8847961425781	0.9879620671272278	1008.6939697265625	421.01385498046875	0.9993813037872314	903.4652709960938	327.0615539550781	0.998706579208374	365.0679626464844	437.2532043457031	0.9999967813491821	317.99749755859375	440.306884765625	0.9999791383743286	335.1432189941406	476.66790771484375	0.9999877214431763	211.29025268554688	462.4705810546875	0.9999732971191406	20191009_behavior_1_1.
437	1062.918212890625	258.56207275390625	0.9885148406028748	1063.91455078125	386.80926513671875	0.9617610573768616	932.723388671875	393.675537109375	0.9945340156555176	940.1695556640625	258.4184265136719	0.9772501587867737	1001.4080810546875	230.38426208496094	0.9995856881141663	1083.8953857421875	319.8847961425781	0.9888338446617126	1008.5504150390625	421.01385498046875	0.9989657402038574	903.4652709960938	327.0615539550781	0.9988227486610413	361.40386962890625	435.5353698730469	0.999996542930603	312.88885498046875	439.95611572265625	0.9999845027923584	334.59808349609375	475.94366455078125	0.9999868869781494	211.2509765625	462.94140625	0.9999449253082275	20191009_behavior_1_1.
438	1062.918212890625	258.56207275390625	0.9945107698440552	1063.5296630859375	386.80926513671875	0.9828868508338928	934.0527954101562	391.4570007324219	0.997047483921051	940.1695556640625	258.4184265136719	0.9847086668014526	1001.824951171875	230.38426208496094	0.9994115829467773	1084.2259521484375	319.8847961425781	0.9818412065505981	1008.3765258789062	421.1264953613281	0.9992246627807617	901.1551513671875	327.9409484863281	0.9996814727783203	357.9665222167969	433.6590881347656	0.999998927116394	310.29248046875	439.7772216796875	0.9999966621398926	333.4473571777344	474.84393310546875	0.9999850988388062	211.2509765625	463.8791809082031	0.9999006986618042	20191009_behavior_1_1.
439	1062.918212890625	258.2134094238281	0.9918727278709412	1064.3388671875	386.80926513671875	0.9664908647537231	934.0527954101562	391.4570007324219	0.9956426620483398	940.1695556640625	258.8134765625	0.9661722779273987	1001.4080810546875	230.38426208496094	0.9995571970939636	1084.6849365234375	320.076416015625	0.9859265089035034	1008.5504150390625	420.6325988769531	0.9994555115699768	900.8995971679688	327.67889404296875	0.9991123080253601	357.9299621582031	431.2837219238281	0.999996542930603	309.34881591796875	439.21832275390625	0.9999983310699463	332.4710693359375	473.3752746582031	0.9999798536300659	210.308837890625	463.8791809082031	0.9999525547027588	20191009_behavior_1_1.
440	1062.918212890625	258.2134094238281	0.9956653714179993	1063.5296630859375	386.42791748046875	0.743209183216095	930.9539184570312	389.935302734375	0.9947105646133423	930.853759765625	261.8324890136719	0.9630990624427795	1001.0576782226562	230.38426208496094	0.9991171956062317	1084.6849365234375	323.2461242675781	0.9712584614753723	1008.3765258789062	420.6325988769531	0.9963317513465881	900.8995971679688	327.67889404296875	0.9997456669807434	357.3851318359375	428.321533203125	0.999997615814209	309.34881591796875	438.5267028808594	0.999997615814209	332.46197509765625	471.0312805175781	0.9999945163726807	211.2509765625	464.0071716308594	0.9999819993972778	20191009_behavior_1_1.
441	1062.99072265625	258.3375244140625	0.9885982275009155	1063.90185546875	386.21466064453125	0.9527634978294373	930.9539184570312	389.5237731933594	0.9874817132949829	940.0813598632812	256.5424499511719	0.9704665541648865	1000.5245361328125	230.32960510253906	0.998021125793457	1084.2259521484375	323.9925537109375	0.9905374646186829	1008.4738159179688	420.9779052734375	0.9993372559547424	900.8995971679688	327.5935363769531	0.999769389629364	357.3851318359375	428.207275390625	0.9999974966049194	309.05487060546875	437.4356689453125	0.9999991655349731	331.2808837890625	469.29644775390625	0.999996542930603	211.2509765625	464.0071716308594	0.9998583793640137	20191009_behavior_1_1.
442	1062.99072265625	258.2134094238281	0.9904230833053589	1063.90185546875	386.21466064453125	0.7961561679840088	930.9539184570312	389.5237731933594	0.9981290698051453	934.6871948242188	259.98345947265625	0.9823004603385925	1000.5245361328125	230.4428253173828	0.9989222288131714	1083.924072265625	324.28314208984375	0.9841912984848022	1007.832763671875	420.9779052734375	0.9970018267631531	900.8995971679688	327.5935363769531	0.999323844909668	356.5804748535156	427.5396728515625	0.9999980926513672	309.1514587402344	437.36474609375	0.9999990463256836	331.2808837890625	468.6300048828125	0.9999966621398926	211.27816772460938	463.4471130371094	0.999961256980896	20191009_behavior_1_1.
443	1062.7135009765625	258.1558532714844	0.9969184398651123	1063.90185546875	386.42791748046875	0.932437002658844	930.9539184570312	389.5237731933594	0.9989315867424011	934.6871948242188	259.98345947265625	0.9791519045829773	1000.5245361328125	230.58677673339844	0.9988954067230225	1083.6595458984375	324.28314208984375	0.988095760345459	1008.4738159179688	420.81085205078125	0.9990857839584351	901.4111328125	326.6188049316406	0.9995784163475037	356.5804748535156	427.362060546875	0.9999972581863403	309.1468811035156	436.368896484375	0.9999994039535522	331.4006042480469	468.4697265625	0.9999974966049194	211.27816772460938	463.0520324707031	0.999913215637207	20191009_behavior_1_1.
444	1062.7135009765625	258.1558532714844	0.992294430732727	1063.8895263671875	386.82318115234375	0.9613194465637207	930.8800048828125	389.5237731933594	0.9953373670578003	939.8823852539062	256.92254638671875	0.9765056371688843	1000.4868774414062	230.58677673339844	0.999028205871582	1083.6595458984375	324.28314208984375	0.9731100797653198	1007.832763671875	420.9779052734375	0.9985682964324951	902.3679809570312	326.5312805175781	0.9982662796974182	356.21075439453125	425.8858337402344	0.9999974966049194	309.1468811035156	436.29229736328125	0.9999992847442627	331.4006042480469	467.01251220703125	0.9999971389770508	211.764892578125	463.4471130371094	0.9999442100524902	20191009_behavior_1_1.
445	1062.7135009765625	258.1558532714844	0.9907488226890564	1063.8895263671875	387.3396301269531	0.9701298475265503	930.8800048828125	390.5252380371094	0.9895570874214172	939.8823852539062	256.92254638671875	0.9917101263999939	1001.053466796875	230.58677673339844	0.9994280934333801	1083.6595458984375	323.9925537109375	0.9917834997177124	1008.0001831054688	420.9779052734375	0.9993818998336792	902.3679809570312	326.6188049316406	0.9990139007568359	356.21075439453125	423.79656982421875	0.999998927116394	307.52435302734375	435.8791809082031	0.9999994039535522	331.6687927246094	466.2076110839844	0.9999948740005493	211.764892578125	463.0520324707031	0.9999240636825562	20191009_behavior_1_1.
446	1062.5341796875	258.1558532714844	0.9847313165664673	1063.8895263671875	387.3396301269531	0.9871151447296143	930.8800048828125	390.5252380371094	0.996471643447876	939.8823852539062	256.92254638671875	0.9864770174026489	1001.053466796875	230.5904998779297	0.9988017082214355	1083.3291015625	324.9639587402344	0.9897891879081726	1007.832763671875	421.21160888671875	0.9991600513458252	903.1276245117188	326.6188049316406	0.9977012276649475	356.9211120605469	423.0224609375	0.9999994039535522	309.1468811035156	434.84686279296875	0.9999991655349731	332.7013854980469	465.9396667480469	0.9999972581863403	211.768798828125	463.4471130371094	0.9999701976776123	20191009_behavior_1_1.
447	1061.464111328125	255.4617462158203	0.993910551071167	1063.4356689453125	387.3396301269531	0.9839189052581787	932.4052734375	390.6681213378906	0.9922466278076172	939.8823852539062	256.92254638671875	0.9931222796440125	1001.1358642578125	230.5904998779297	0.9995200634002686	1083.6595458984375	324.9639587402344	0.9725899696350098	1008.0001831054688	421.21160888671875	0.9994508624076843	902.5942993164062	328.08306884765625	0.9990105628967285	358.2111511230469	420.56829833984375	0.9999992847442627	307.6476135253906	434.845947265625	0.9999994039535522	332.74139404296875	465.42767333984375	0.9999960660934448	211.764892578125	463.33917236328125	0.9999653100967407	20191009_behavior_1_1.
448	1062.5341796875	258.7024230957031	0.9932492971420288	1063.4356689453125	387.3396301269531	0.88673996925354	932.4052734375	390.5252380371094	0.9970523118972778	939.4928588867188	256.94537353515625	0.9846636056900024	1000.6768798828125	230.5904998779297	0.9987072944641113	1083.5648193359375	324.9639587402344	0.9841426014900208	1007.4159545898438	421.21160888671875	0.9983786344528198	902.5942993164062	328.0941162109375	0.9995406866073608	358.596923828125	420.1767883300781	0.9999992847442627	307.6476135253906	434.71783447265625	0.9999982118606567	333.4891052246094	465.13409423828125	0.9999912977218628	212.22714233398438	463.33917236328125	0.9999608993530273	20191009_behavior_1_1.
449	1062.5341796875	258.7123718261719	0.9927940368652344	1063.218505859375	389.5444641113281	0.9902887344360352	932.4052734375	390.0878601074219	0.9981167316436768	936.116455078125	259.17230224609375	0.9298362731933594	1001.1358642578125	230.55606079101562	0.9994811415672302	1083.4154052734375	324.7928466796875	0.8888492584228516	1007.4159545898438	421.053955078125	0.9990686774253845	903.1276245117188	328.0941162109375	0.9996321201324463	360.1739807128906	420.1767883300781	0.9999982118606567	309.4234619140625	434.105224609375	0.9999988079071045	333.61309814453125	464.5491943359375	0.9999954700469971	211.3146514892578	462.60028076171875	0.9999138116836548	20191009_behavior_1_1.
450	1062.6700439453125	258.7123718261719	0.9902466535568237	1063.5615234375	387.53387451171875	0.985668420791626	931.331298828125	390.0878601074219	0.9952657222747803	935.6122436523438	259.68505859375	0.9867627024650574	1001.0455322265625	230.47955322265625	0.9984116554260254	1083.5648193359375	324.7928466796875	0.9547159671783447	1007.4159545898438	420.8398132324219	0.998796820640564	903.2444458007812	328.0941162109375	0.9991042017936707	360.6342468261719	420.56829833984375	0.9999977350234985	310.4845275878906	433.45281982421875	0.9999966621398926	334.75970458984375	464.5256042480469	0.9999921321868896	212.22714233398438	463.33917236328125	0.9999377727508545	20191009_behavior_1_1.
451	1062.9945068359375	258.71221923828125	0.9933739900588989	1063.218505859375	389.5444641113281	0.9677493572235107	931.331298828125	389.70709228515625	0.9620101451873779	934.9183959960938	260.4643249511719	0.9900396466255188	1001.0455322265625	230.47955322265625	0.9995903372764587	1083.5648193359375	324.7928466796875	0.9453850984573364	1007.426513671875	420.8398132324219	0.9987195730209351	903.6845703125	328.0941162109375	0.9989159107208252	362.349609375	421.6528015136719	0.9999964237213135	311.5205383300781	432.9682922363281	0.999996542930603	334.75970458984375	464.5491943359375	0.9999951124191284	212.22714233398438	463.33917236328125	0.9995064735412598	20191009_behavior_1_1.
452	1063.2401123046875	258.7123718261719	0.9958872199058533	1062.4683837890625	389.5444641113281	0.9593812227249146	931.331298828125	389.3076171875	0.9990635514259338	934.9183959960938	260.3949890136719	0.9778637290000916	1001.0455322265625	230.55606079101562	0.9992135763168335	1083.5648193359375	324.4551086425781	0.9787331223487854	1007.426513671875	420.7977600097656	0.998900294303894	903.6845703125	327.5968933105469	0.9996028542518616	362.7923278808594	421.6717834472656	0.999995231628418	312.55316162109375	432.220703125	0.9999974966049194	335.4030456542969	464.5491943359375	0.999977707862854	212.22714233398438	462.60028076171875	0.9997656941413879	20191009_behavior_1_1.
453	1063.2401123046875	258.71221923828125	0.9878266453742981	1062.4683837890625	389.5444641113281	0.9410037398338318	930.4415283203125	389.70709228515625	0.9951464533805847	934.9183959960938	260.3949890136719	0.988027811050415	1001.0455322265625	230.94715881347656	0.999143123626709	1083.7574462890625	324.03338623046875	0.9572287201881409	1007.426513671875	420.7977600097656	0.9991015195846558	903.2444458007812	327.0446472167969	0.999297022819519	365.44366455078125	422.66748046875	0.9999972581863403	312.55316162109375	432.220703125	0.9999939203262329	335.6062927246094	464.567138671875	0.9999959468841553	211.08572387695312	462.5569152832031	0.9998860359191895	20191009_behavior_1_1.
454	1063.2401123046875	257.6806945800781	0.9955291152000427	1063.5615234375	388.5855407714844	0.9811612963676453	931.0263671875	389.3076171875	0.9969488978385925	934.9183959960938	260.3949890136719	0.9714239239692688	1000.983154296875	230.94715881347656	0.9991663694381714	1083.8009033203125	324.03338623046875	0.9772334098815918	1008.2841796875	420.7223815917969	0.9993570446968079	902.9088745117188	327.0220947265625	0.9995856881141663	365.8728942871094	423.57318115234375	0.9999938011169434	313.4731140136719	432.71014404296875	0.9999964237213135	335.6062927246094	465.0486145019531	0.9999966621398926	211.08572387695312	464.0513610839844	0.9997449517250061	20191009_behavior_1_1.
455	1062.4661865234375	257.55035400390625	0.9966235160827637	1064.538330078125	388.5855407714844	0.9102751612663269	931.0263671875	389.3076171875	0.9970216155052185	934.9183959960938	260.3949890136719	0.9933645725250244	1000.983154296875	230.94715881347656	0.9986218214035034	1084.2593994140625	324.8036804199219	0.9787517189979553	1007.426513671875	420.58282470703125	0.9978384375572205	902.9088745117188	327.0220947265625	0.9988584518432617	366.2655334472656	423.8408508300781	0.9999939203262329	314.3497009277344	432.65863037109375	0.999997615814209	336.0989074707031	465.5117492675781	0.9999990463256836	211.08572387695312	463.9252014160156	0.9998550415039062	20191009_behavior_1_1.
456	1062.0238037109375	256.5509948730469	0.9815162420272827	1064.538330078125	388.5855407714844	0.9837915897369385	931.0263671875	390.3824768066406	0.9949759244918823	934.0603637695312	260.3949890136719	0.9380729794502258	1001.0830078125	230.83253479003906	0.9988200068473816	1084.873779296875	325.2705078125	0.9844697713851929	1007.1873168945312	420.58282470703125	0.998666524887085	901.4373779296875	327.0220947265625	0.9995827078819275	368.2436218261719	423.8408508300781	0.9999973773956299	314.5898132324219	432.65863037109375	0.999996542930603	336.5144958496094	465.5117492675781	0.9999982118606567	211.08572387695312	462.5569152832031	0.9999583959579468	20191009_behavior_1_1.
457	1061.70166015625	256.5509948730469	0.9892037510871887	1064.538330078125	388.5855407714844	0.9860943555831909	931.0263671875	391.43853759765625	0.9962598085403442	939.5172729492188	256.234619140625	0.9787383675575256	1000.983154296875	230.83253479003906	0.9993029832839966	1084.873779296875	326.06207275390625	0.974997341632843	1007.1873168945312	420.7223815917969	0.9981169700622559	902.9088745117188	327.7799377441406	0.9993416666984558	368.4974670410156	423.8408508300781	0.9999978542327881	315.4926452636719	432.65863037109375	0.9999954700469971	337.2747497558594	465.5117492675781	0.9999982118606567	211.7939910888672	462.2339172363281	0.9999696016311646	20191009_behavior_1_1.
458	1061.6329345703125	256.097412109375	0.9922131896018982	1064.538330078125	388.5855407714844	0.9640076160430908	931.0263671875	390.3824768066406	0.9953849911689758	934.1994018554688	259.47235107421875	0.9713403582572937	1000.7996215820312	230.71871948242188	0.9994538426399231	1084.873779296875	326.890380859375	0.9863055944442749	1008.0433959960938	421.0708923339844	0.9995550513267517	901.5715942382812	327.7799377441406	0.9994803071022034	370.1069641113281	423.5270690917969	0.9999994039535522	315.54791259765625	432.6148376464844	0.9999964237213135	337.78619384765625	465.4388732910156	0.9999986886978149	211.7939910888672	462.2339172363281	0.9998723268508911	20191009_behavior_1_1.
459	1061.70166015625	256.5509948730469	0.9791116118431091	1063.6866455078125	387.5517883300781	0.9430301785469055	930.7085571289062	390.3824768066406	0.9958386421203613	933.0955200195312	261.76611328125	0.993794322013855	1001.2312622070312	230.71871948242188	0.9990218877792358	1083.089599609375	326.890380859375	0.8390747904777527	1008.0433959960938	421.3414001464844	0.9977783560752869	901.612060546875	327.7799377441406	0.9993072748184204	370.3330383300781	422.7860107421875	0.9999994039535522	316.7208251953125	432.4080810546875	0.9999958276748657	339.85150146484375	465.2319030761719	0.9999991655349731	211.7939910888672	462.07684326171875	0.9999431371688843	20191009_behavior_1_1.
460	1062.0238037109375	257.3791198730469	0.9925274848937988	1063.0794677734375	389.00390625	0.9489628672599792	930.44287109375	390.018798828125	0.9984076619148254	934.1994018554688	259.47235107421875	0.980170726776123	1001.3222045898438	230.71871948242188	0.9979625940322876	1083.089599609375	325.5559387207031	0.9524591565132141	1008.201171875	421.3414001464844	0.9991031885147095	901.612060546875	327.4759826660156	0.9997866749763489	370.5632629394531	422.3138427734375	0.9999994039535522	318.3372497558594	431.5177917480469	0.9999927282333374	341.1897277832031	465.1121520996094	0.999998927116394	211.91387939453125	462.07684326171875	0.9999508857727051	20191009_behavior_1_1.
461	1062.5701904296875	258.8775329589844	0.996866762638092	1063.6866455078125	388.2091979980469	0.9747995138168335	930.44287109375	388.9647216796875	0.9960997104644775	934.1994018554688	259.47235107421875	0.9647026062011719	1001.3759765625	230.71871948242188	0.9997265934944153	1083.089599609375	325.59197998046875	0.9944145679473877	1008.201171875	421.2175598144531	0.9991205334663391	901.612060546875	327.2577819824219	0.9995688796043396	371.06689453125	421.6819152832031	0.9999996423721313	318.4840087890625	431.4687805175781	0.9999934434890747	341.944091796875	465.0713195800781	0.9999982118606567	211.75379943847656	462.2339172363281	0.9999622106552124	20191009_behavior_1_1.
462	1062.8436279296875	259.16925048828125	0.9929383397102356	1063.8409423828125	387.5517883300781	0.9846125245094299	930.3685302734375	388.9647216796875	0.9950017333030701	934.1994018554688	259.47235107421875	0.983848512172699	1001.3759765625	230.1588897705078	0.9996587038040161	1083.7763671875	325.5559387207031	0.9805718660354614	1008.4381103515625	421.2175598144531	0.9992958307266235	901.612060546875	327.2577819824219	0.9994264841079712	371.23272705078125	421.0371398925781	0.9999996423721313	318.6898193359375	430.6514587402344	0.9999934434890747	342.5793762207031	464.3760986328125	0.9999979734420776	211.75379943847656	462.70111083984375	0.9999523162841797	20191009_behavior_1_1.
463	1062.8436279296875	259.16925048828125	0.9934524297714233	1063.6866455078125	388.2091979980469	0.9939477443695068	930.44287109375	390.018798828125	0.9982485771179199	939.2606201171875	257.1238098144531	0.9470734000205994	1001.3759765625	230.1588897705078	0.9992163181304932	1083.7763671875	325.5559387207031	0.9827232360839844	1008.5332641601562	421.2175598144531	0.9984750151634216	901.612060546875	327.4759826660156	0.9991949200630188	371.23272705078125	420.9103698730469	0.9999996423721313	318.4840087890625	431.4687805175781	0.9999910593032837	342.8944396972656	464.3760986328125	0.9999977350234985	211.75379943847656	462.76947021484375	0.9997852444648743	20191009_behavior_1_1.
464	1062.8436279296875	259.16925048828125	0.9920903444290161	1063.8409423828125	388.2091979980469	0.9821963310241699	930.44287109375	390.018798828125	0.9965793490409851	939.2606201171875	257.1238098144531	0.9675307869911194	1001.30859375	230.1588897705078	0.9991914629936218	1083.7763671875	325.59197998046875	0.9726770520210266	1008.5332641601562	420.70281982421875	0.9997171759605408	901.4963989257812	328.29974365234375	0.9987044334411621	371.06689453125	420.6596374511719	0.9999996423721313	318.4840087890625	431.5177917480469	0.9999964237213135	342.8944396972656	464.2401428222656	0.9999972581863403	212.5478973388672	462.76947021484375	0.9999619722366333	20191009_behavior_1_1.
465	1062.8436279296875	259.16925048828125	0.9907105565071106	1064.078125	387.506103515625	0.9542329907417297	931.0040283203125	390.2620544433594	0.9939016103744507	940.5523071289062	256.1731262207031	0.9935007691383362	1001.30859375	230.7496337890625	0.9995444416999817	1083.6651611328125	325.59197998046875	0.8927896618843079	1007.9324951171875	420.70281982421875	0.9995998740196228	901.4963989257812	328.37359619140625	0.9997010827064514	369.9004821777344	418.7364807128906	0.9999996423721313	317.7869567871094	431.4687805175781	0.999992847442627	343.5877685546875	464.2401428222656	0.9999978542327881	212.90431213378906	463.1745300292969	0.9999340772628784	20191009_behavior_1_1.
466	1062.0067138671875	258.5843811035156	0.9881770014762878	1063.8409423828125	387.506103515625	0.974120557308197	931.0040283203125	390.29925537109375	0.9965137839317322	941.6995239257812	255.46408081054688	0.942318856716156	1001.17529296875	230.7496337890625	0.999569833278656	1083.6651611328125	326.1938171386719	0.9555104970932007	1008.9905395507812	420.8874206542969	0.9972071051597595	902.5357055664062	328.4046630859375	0.9993723034858704	368.4142761230469	416.994873046875	0.9999967813491821	317.3931579589844	430.4245910644531	0.9999949932098389	343.8354187011719	462.9974670410156	0.999991774559021	213.1708526611328	463.87042236328125	0.9999724626541138	20191009_behavior_1_1.
467	1062.0067138671875	258.5843811035156	0.9926382303237915	1063.46826171875	389.41363525390625	0.9734192490577698	931.0040283203125	390.29925537109375	0.9921779036521912	941.9945678710938	255.46408081054688	0.9839443564414978	1001.2428588867188	230.95005798339844	0.9992387294769287	1083.6651611328125	326.1938171386719	0.9883982539176941	1008.5664672851562	420.8874206542969	0.9987499713897705	902.5357055664062	328.4046630859375	0.9993625283241272	368.4142761230469	413.4430847167969	0.9999926090240479	317.3931579589844	430.4245910644531	0.9999910593032837	344.9208679199219	461.5460510253906	0.9999891519546509	213.1708526611328	464.3922119140625	0.9999932050704956	20191009_behavior_1_1.
468	1063.49609375	258.5843811035156	0.9842957258224487	1063.46826171875	388.62890625	0.9808534383773804	931.0040283203125	390.29925537109375	0.9963241815567017	941.9945678710938	255.46408081054688	0.987810492515564	1001.2428588867188	230.7496337890625	0.9990185499191284	1083.6651611328125	324.8466796875	0.9825101494789124	1007.6141357421875	420.5242614746094	0.9996341466903687	903.2089233398438	328.37359619140625	0.9985647797584534	367.805908203125	411.05096435546875	0.9999946355819702	317.3931579589844	430.0631103515625	0.9999899864196777	345.765625	458.4828796386719	0.9999856948852539	213.18951416015625	465.7967529296875	0.9999536275863647	20191009_behavior_1_1.
469	1063.49609375	258.5843811035156	0.9949657320976257	1063.46826171875	388.62890625	0.9677489995956421	929.898193359375	390.29925537109375	0.9973561763763428	942.1836547851562	255.46408081054688	0.9865263104438782	1001.500732421875	230.69187927246094	0.9995978474617004	1083.6417236328125	324.8466796875	0.9832596778869629	1007.6141357421875	420.6305236816406	0.9994440674781799	903.2089233398438	328.37359619140625	0.9996153116226196	367.5675048828125	409.7694396972656	0.9999973773956299	318.6887512207031	428.6865539550781	0.9999971389770508	347.9233703613281	457.4642333984375	0.9999815225601196	214.1671600341797	466.2633056640625	0.9999607801437378	20191009_behavior_1_1.
470	1063.1815185546875	258.5843811035156	0.9946929812431335	1063.46826171875	388.62890625	0.8086205720901489	929.898193359375	390.7901611328125	0.9887883067131042	941.9945678710938	255.56375122070312	0.9855624437332153	1001.525634765625	230.69187927246094	0.9987205862998962	1084.0538330078125	324.8466796875	0.9755227565765381	1006.42724609375	420.6305236816406	0.9939154982566833	903.2089233398438	328.27728271484375	0.9986787438392639	367.3891296386719	408.84161376953125	0.9999972581863403	319.31689453125	427.17999267578125	0.9999972581863403	348.5128479003906	457.03662109375	0.999984622001648	214.1671600341797	466.2633056640625	0.9999946355819702	20191009_behavior_1_1.
471	1063.1815185546875	258.4511413574219	0.9946666955947876	1063.46826171875	388.62890625	0.9326391816139221	930.4263916015625	390.79541015625	0.9977512955665588	938.8179931640625	259.0321960449219	0.9863025546073914	1001.525634765625	230.81983947753906	0.9995148181915283	1083.74853515625	324.8466796875	0.9855663776397705	1006.42724609375	420.6305236816406	0.9986152648925781	904.2222900390625	328.27728271484375	0.9995854496955872	367.16070556640625	407.6009521484375	0.9999966621398926	319.6257629394531	426.2894592285156	0.9999982118606567	348.5128479003906	454.4243469238281	0.9999972581863403	214.96209716796875	466.2909240722656	0.9998857975006104	20191009_behavior_1_1.
472	1063.1080322265625	258.4511413574219	0.9937456846237183	1063.96826171875	386.271484375	0.8548012971878052	930.4263916015625	390.9679260253906	0.9886497259140015	937.491943359375	259.2437744140625	0.9549068212509155	1001.525634765625	230.81983947753906	0.9990058541297913	1083.6417236328125	324.8797912597656	0.9874449968338013	1006.351318359375	421.0532531738281	0.9976369142532349	903.426025390625	327.6248779296875	0.999606192111969	367.16070556640625	405.36083984375	0.9999949932098389	321.50146484375	426.0513000488281	0.9999973773956299	348.87689208984375	453.8534240722656	0.9999959468841553	214.96209716796875	469.2019348144531	0.9998588562011719	20191009_behavior_1_1.
473	1063.1080322265625	258.4511413574219	0.9949476718902588	1064.2967529296875	386.271484375	0.9570854306221008	930.4263916015625	390.98150634765625	0.9982549548149109	937.491943359375	259.0321960449219	0.9832696914672852	1001.525634765625	230.81983947753906	0.9996706247329712	1083.6417236328125	324.8797912597656	0.9806380271911621	1006.351318359375	421.1158142089844	0.9984182119369507	902.8153076171875	327.60076904296875	0.9990314245223999	366.9880676269531	404.864501953125	0.9999974966049194	321.50146484375	424.24853515625	0.9999957084655762	348.6559753417969	451.6888427734375	0.9999984502792358	215.17318725585938	469.2019348144531	0.9999226331710815	20191009_behavior_1_1.
474	1062.8795166015625	258.17205810546875	0.9913164377212524	1064.2967529296875	387.44207763671875	0.9499229192733765	931.2562255859375	390.98150634765625	0.9895183444023132	934.7139282226562	261.95599365234375	0.9824267625808716	1000.8154296875	230.8683319091797	0.9994608759880066	1083.74853515625	324.568603515625	0.9867972135543823	1007.07275390625	421.1158142089844	0.9983581900596619	903.275146484375	327.22808837890625	0.9992683529853821	366.9880676269531	403.6064453125	0.9999980926513672	319.9462890625	423.99383544921875	0.9999973773956299	348.97247314453125	451.4593811035156	0.9999973773956299	215.17318725585938	469.2435607910156	0.9999880790710449	20191009_behavior_1_1.
475	1063.1080322265625	258.13330078125	0.9904186129570007	1064.180419921875	387.52105712890625	0.9727542996406555	932.7531127929688	391.57684326171875	0.9983804225921631	934.7139282226562	259.9721984863281	0.9784705638885498	1000.8154296875	230.8683319091797	0.9977275729179382	1083.4990234375	324.8235778808594	0.975713849067688	1007.07275390625	421.29058837890625	0.9992165565490723	903.275146484375	327.19110107421875	0.9992812275886536	366.9880676269531	401.125	0.9999949932098389	319.6257629394531	423.611572265625	0.9999934434890747	348.97247314453125	449.0393981933594	0.9999973773956299	215.9315948486328	470.8238220214844	0.9999920129776001	20191009_behavior_1_1.
476	1063.16796875	258.17205810546875	0.995202898979187	1064.75634765625	387.44207763671875	0.9904954433441162	932.7531127929688	390.9679260253906	0.9980833530426025	934.7139282226562	259.9721984863281	0.9348485469818115	1001.3551025390625	230.55662536621094	0.9993605017662048	1083.4990234375	324.568603515625	0.9925981760025024	1007.07275390625	421.29058837890625	0.9993318915367126	903.275146484375	327.19110107421875	0.9990298748016357	366.9606018066406	398.9580078125	0.9999834299087524	319.28021240234375	421.4606628417969	0.9999985694885254	349.17010498046875	448.0703430175781	0.9999885559082031	215.9315948486328	469.2019348144531	0.9999779462814331	20191009_behavior_1_1.
477	1063.16796875	258.13330078125	0.9925987720489502	1064.180419921875	387.52105712890625	0.9413331747055054	932.7531127929688	391.5390625	0.9968686699867249	937.2569580078125	259.9721984863281	0.991353452205658	1001.4544067382812	230.55662536621094	0.9987092018127441	1084.0882568359375	324.568603515625	0.9425621628761292	1007.07275390625	421.29058837890625	0.9980814456939697	902.4454345703125	327.14111328125	0.9997835755348206	365.0489807128906	396.76776123046875	0.9999607801437378	317.9776306152344	421.0960693359375	0.9999961853027344	349.3110046386719	447.2010498046875	0.9999839067459106	216.13038635253906	470.263916015625	0.999932050704956	20191009_behavior_1_1.
478	1063.1197509765625	258.17205810546875	0.9957440495491028	1063.458740234375	388.27294921875	0.8838183283805847	932.5372314453125	391.2545166015625	0.9989748001098633	932.8507080078125	261.2699279785156	0.9882551431655884	1001.3551025390625	230.552001953125	0.9996587038040161	1084.0882568359375	324.568603515625	0.9891998767852783	1006.50244140625	421.2856140136719	0.998505711555481	903.275146484375	327.14111328125	0.9993988275527954	363.0223388671875	393.32171630859375	0.9999823570251465	317.93701171875	420.22210693359375	0.9999957084655762	349.335205078125	445.6811828613281	0.9999719858169556	216.24734497070312	470.263916015625	0.9999886751174927	20191009_behavior_1_1.
479	1063.2396240234375	259.6770324707031	0.9955108165740967	1063.3153076171875	389.3904724121094	0.9645394086837769	932.4039916992188	391.2545166015625	0.9965974688529968	937.2569580078125	259.9721984863281	0.9662461280822754	1001.3551025390625	230.40650939941406	0.9993699193000793	1083.6304931640625	324.8235778808594	0.963241696357727	1006.50244140625	421.2856140136719	0.9994605183601379	902.4454345703125	327.4115295410156	0.999011754989624	360.06024169921875	392.423095703125	0.9999947547912598	317.77935791015625	419.6075744628906	0.9999954700469971	349.335205078125	443.2675476074219	0.9999696016311646	216.24734497070312	469.57562255859375	0.9999798536300659	20191009_behavior_1_1.
480	1063.1197509765625	259.6770324707031	0.9951173067092896	1063.458740234375	388.5810241699219	0.9393001794815063	931.3834228515625	390.740966796875	0.9883918166160583	937.2569580078125	259.1006164550781	0.9768221974372864	1001.3551025390625	230.40650939941406	0.9992091059684753	1083.6304931640625	323.21875	0.9899988770484924	1008.60986328125	421.2312316894531	0.9995703101158142	902.4454345703125	327.511962890625	0.999157190322876	360.06024169921875	389.72833251953125	0.999997615814209	317.09368896484375	416.59222412109375	0.9999845027923584	349.335205078125	439.8177490234375	0.9999939203262329	216.30833435058594	469.57562255859375	0.9999828338623047	20191009_behavior_1_1.
481	1062.504638671875	258.3770751953125	0.9980091452598572	1063.458740234375	388.5810241699219	0.9796090722084045	931.3834228515625	391.2545166015625	0.9940412640571594	936.0032958984375	261.2699279785156	0.9785138964653015	1001.324951171875	230.59751892089844	0.9979506134986877	1083.6304931640625	326.208740234375	0.9754520654678345	1006.50244140625	421.1732177734375	0.9996412992477417	901.4124755859375	327.511962890625	0.9997103810310364	360.06024169921875	389.618408203125	0.9999974966049194	317.09368896484375	415.9151916503906	0.9999839067459106	349.335205078125	439.8177490234375	0.9999939203262329	216.44601440429688	470.263916015625	0.9999871253967285	20191009_behavior_1_1.
482	1062.504638671875	258.90673828125	0.996259331703186	1063.6634521484375	388.27294921875	0.9393436312675476	930.797607421875	389.39849853515625	0.9964801669120789	936.0032958984375	259.1006164550781	0.9894348978996277	1001.086669921875	230.59751892089844	0.999708354473114	1083.3560791015625	326.208740234375	0.9833582043647766	1007.925048828125	420.7654724121094	0.9993985891342163	901.4124755859375	327.511962890625	0.9996554851531982	360.39007568359375	389.6064453125	0.9999969005584717	317.09368896484375	415.02532958984375	0.9999836683273315	349.335205078125	439.58349609375	0.9999951124191284	216.75709533691406	471.3442077636719	0.9998329877853394	20191009_behavior_1_1.
483	1062.1697998046875	258.3770751953125	0.9929736852645874	1063.9154052734375	388.00860595703125	0.9927016496658325	930.797607421875	389.39849853515625	0.9903476238250732	938.7373046875	256.57269287109375	0.9891097545623779	1000.996826171875	230.62503051757812	0.9995543360710144	1083.5556640625	326.208740234375	0.9783438444137573	1007.925048828125	421.1175537109375	0.9978376030921936	901.2275390625	327.4115295410156	0.9993112087249756	362.5128479003906	388.5144958496094	0.9999918937683105	316.5698547363281	414.0549011230469	0.9999924898147583	348.8311767578125	439.58349609375	0.999992847442627	216.44601440429688	471.3442077636719	0.9999661445617676	20191009_behavior_1_1.
484	1062.0623779296875	256.93048095703125	0.9913548827171326	1063.9779052734375	387.0818176269531	0.9806585311889648	931.19189453125	390.4715576171875	0.993241548538208	938.4777221679688	257.2386474609375	0.9766260981559753	1000.6251831054688	230.704345703125	0.999075174331665	1083.5556640625	324.25555419921875	0.8253768086433411	1007.925048828125	420.7159423828125	0.9993171691894531	901.4024658203125	327.2045593261719	0.9997231364250183	363.3621520996094	388.494140625	0.9999945163726807	316.5698547363281	413.8412780761719	0.9999741315841675	348.68255615234375	439.61492919921875	0.999995231628418	216.44601440429688	471.3442077636719	0.9999908208847046	20191009_behavior_1_1.
485	1061.4808349609375	256.93048095703125	0.9937794804573059	1063.9154052734375	387.0818176269531	0.6318202018737793	931.5550537109375	391.85400390625	0.996969997882843	938.7373046875	256.4976501464844	0.9937804341316223	1000.5604858398438	230.704345703125	0.9996515512466431	1083.5556640625	326.21392822265625	0.9859841465950012	1007.5391845703125	420.7159423828125	0.9977818131446838	901.4024658203125	326.9090576171875	0.9997408986091614	363.802001953125	388.5144958496094	0.9999958276748657	316.2509460449219	413.1540222167969	0.999984860420227	348.64251708984375	440.1923828125	0.999991774559021	215.3570098876953	470.73870849609375	0.9999877214431763	20191009_behavior_1_1.
486	1061.4808349609375	256.17572021484375	0.9929932951927185	1063.9779052734375	386.2942810058594	0.8619211316108704	931.7623901367188	391.85400390625	0.9974092841148376	941.7348022460938	256.4976501464844	0.9949636459350586	1000.6251831054688	230.74322509765625	0.9991044402122498	1083.5556640625	329.64990234375	0.979770839214325	1007.925048828125	421.1175537109375	0.9971169233322144	901.4024658203125	326.9090576171875	0.9996135830879211	363.802001953125	388.5144958496094	0.9999957084655762	316.0194396972656	413.1285400390625	0.9999771118164062	347.3883361816406	439.72149658203125	0.9999772310256958	215.3570098876953	470.73870849609375	0.9999743700027466	20191009_behavior_1_1.
487	1061.4808349609375	256.17572021484375	0.9626874327659607	1064.130859375	385.8087158203125	0.9875403046607971	931.9132690429688	391.85400390625	0.9810336828231812	941.7348022460938	256.4976501464844	0.9675530195236206	1000.996826171875	230.74322509765625	0.9988144636154175	1083.7091064453125	324.25555419921875	0.8019456267356873	1008.2495727539062	421.1175537109375	0.9992790818214417	901.4024658203125	327.1363830566406	0.9994990825653076	363.99951171875	389.26617431640625	0.9999957084655762	315.7735290527344	413.1073913574219	0.9999853372573853	346.2652282714844	440.1966247558594	0.9999841451644897	215.3570098876953	469.0948791503906	0.9999849796295166	20191009_behavior_1_1.
488	1061.23583984375	256.17572021484375	0.9730142951011658	1064.7950439453125	386.2942810058594	0.9920827150344849	931.9132690429688	391.85400390625	0.9871811270713806	940.2732543945312	256.4976501464844	0.9961981177330017	1001.2512817382812	230.5526885986328	0.9990624785423279	1083.7857666015625	325.8758544921875	0.990723192691803	1008.2495727539062	421.5111083984375	0.9988755583763123	902.86328125	327.1363830566406	0.9983637928962708	364.3017883300781	389.2924499511719	0.9999947547912598	315.7735290527344	412.66937255859375	0.9999866485595703	346.2652282714844	440.2102966308594	0.9999933242797852	216.56475830078125	470.73870849609375	0.9999877214431763	20191009_behavior_1_1.
489	1062.2274169921875	257.0306091308594	0.9935641884803772	1064.130859375	386.9482421875	0.9317288994789124	931.7623901367188	389.8334045410156	0.994884192943573	941.7348022460938	256.2749328613281	0.9808886647224426	1001.276123046875	230.45220947265625	0.9994632601737976	1083.7091064453125	325.8758544921875	0.986646294593811	1007.08154296875	421.5111083984375	0.9991518259048462	903.0864868164062	328.02691650390625	0.9995610117912292	364.83270263671875	389.9867858886719	0.9999955892562866	315.7735290527344	412.66937255859375	0.9999817609786987	346.2652282714844	440.1966247558594	0.9999901056289673	216.56475830078125	469.99755859375	0.9999852180480957	20191009_behavior_1_1.
490	1062.25732421875	257.0306091308594	0.9853242039680481	1064.130859375	386.2942810058594	0.97391676902771	931.7052612304688	389.8334045410156	0.9899677038192749	940.2732543945312	256.2749328613281	0.9839189648628235	1001.276123046875	230.30799865722656	0.9982337951660156	1083.7091064453125	324.4381408691406	0.9746297597885132	1007.338134765625	421.2952575683594	0.998601496219635	903.0864868164062	328.02691650390625	0.9997493624687195	364.9044494628906	389.9867858886719	0.9999957084655762	315.7735290527344	412.6300354003906	0.9999892711639404	347.96527099609375	440.04052734375	0.9999899864196777	216.99899291992188	470.75091552734375	0.9999829530715942	20191009_behavior_1_1.
491	1062.25732421875	257.20257568359375	0.9910747408866882	1064.0218505859375	386.9482421875	0.9587790369987488	931.1715087890625	389.8092956542969	0.9983052015304565	939.9833374023438	256.2749328613281	0.9874944090843201	1001.2512817382812	230.25572204589844	0.9992203712463379	1083.8255615234375	324.1865234375	0.9760218262672424	1007.338134765625	420.99151611328125	0.9990959167480469	902.86328125	327.7567138671875	0.9982627034187317	364.9044494628906	389.7451171875	0.9999963045120239	315.7735290527344	412.6300354003906	0.9999803304672241	347.96527099609375	440.1966247558594	0.9999920129776001	216.99899291992188	469.99755859375	0.9999479055404663	20191009_behavior_1_1.
492	1062.25732421875	257.20257568359375	0.9902347326278687	1064.0218505859375	386.9482421875	0.9252879619598389	931.1715087890625	389.8334045410156	0.9982258677482605	939.9833374023438	256.30010986328125	0.9801535606384277	1000.9815673828125	230.30799865722656	0.9996452331542969	1083.14404296875	324.4381408691406	0.9806607365608215	1007.338134765625	420.99151611328125	0.9988061189651489	903.0864868164062	327.802978515625	0.999113142490387	364.9044494628906	389.6165771484375	0.999995231628418	316.0777587890625	413.0611877441406	0.9999735355377197	347.96527099609375	440.04052734375	0.9999967813491821	216.99899291992188	470.75091552734375	0.9999686479568481	20191009_behavior_1_1.
493	1062.299072265625	257.20257568359375	0.99058997631073	1063.6815185546875	387.314208984375	0.9899214506149292	931.7052612304688	391.0191650390625	0.9962866306304932	939.9833374023438	256.4677429199219	0.9933844208717346	1000.9815673828125	230.30799865722656	0.9992635846138	1083.14404296875	324.4381408691406	0.9803459048271179	1007.338134765625	420.99151611328125	0.9994564652442932	902.3860473632812	327.7567138671875	0.9991229176521301	364.4020690917969	389.7451171875	0.9999954700469971	316.1355285644531	413.0611877441406	0.9999843835830688	347.904296875	439.6520690917969	0.9999817609786987	216.99899291992188	470.3083190917969	0.9999923706054688	20191009_behavior_1_1.
494	1062.299072265625	258.7669372558594	0.982109546661377	1063.6815185546875	386.2685852050781	0.8601187467575073	931.1715087890625	391.0191650390625	0.995413601398468	939.8164672851562	256.4677429199219	0.9810413718223572	1000.8541259765625	230.30799865722656	0.9994316697120667	1083.14404296875	324.4381408691406	0.9698193669319153	1007.338134765625	420.99151611328125	0.9980712532997131	902.0845947265625	327.4597473144531	0.9990233182907104	364.008544921875	389.7451171875	0.999995231628418	316.1355285644531	412.6300354003906	0.9999793767929077	347.904296875	438.9405822753906	0.9999926090240479	217.02932739257812	470.3083190917969	0.9999536275863647	20191009_behavior_1_1.
495	1062.5792236328125	258.87176513671875	0.9876400828361511	1063.3603515625	387.314208984375	0.9492606520652771	932.0465087890625	391.7972106933594	0.9971907734870911	939.8164672851562	256.46063232421875	0.9842312932014465	1000.8541259765625	230.70018005371094	0.9978581070899963	1082.961669921875	324.1865234375	0.9812017679214478	1007.4248657226562	420.99151611328125	0.9992153644561768	902.0845947265625	326.9034729003906	0.9995970129966736	363.1432800292969	389.93377685546875	0.9999918937683105	316.77337646484375	413.0611877441406	0.9999834299087524	347.904296875	438.75457763671875	0.9999960660934448	217.02932739257812	469.8168640136719	0.9999792575836182	20191009_behavior_1_1.
496	1062.7529296875	258.8717956542969	0.9923294186592102	1063.3603515625	387.03466796875	0.9048411846160889	932.0465087890625	391.7972106933594	0.9969256520271301	939.8164672851562	256.46063232421875	0.9866482615470886	1001.0278930664062	230.76138305664062	0.9990033507347107	1082.961669921875	324.4508056640625	0.9793947339057922	1007.8616943359375	421.0859375	0.9980905652046204	902.0845947265625	327.4597473144531	0.9991658926010132	362.0663146972656	390.0148620605469	0.9999935626983643	317.2755432128906	413.59112548828125	0.9999849796295166	349.8834228515625	438.75457763671875	0.9999964237213135	216.4281463623047	469.8168640136719	0.9999840259552002	20191009_behavior_1_1.
497	1062.5792236328125	258.87176513671875	0.9916860461235046	1063.3603515625	387.03466796875	0.9641814231872559	930.9907836914062	389.8609619140625	0.9921560287475586	939.517822265625	256.4677429199219	0.9904354810714722	1002.3171997070312	230.70018005371094	0.9997016787528992	1083.6781005859375	324.4393615722656	0.9811197519302368	1007.2048950195312	421.17559814453125	0.9989915490150452	901.0206298828125	325.61944580078125	0.999356210231781	359.7933044433594	390.471923828125	0.999997615814209	316.77337646484375	414.0523986816406	0.9999961853027344	349.8834228515625	438.75457763671875	0.999998927116394	215.6751708984375	469.8168640136719	0.9999853372573853	20191009_behavior_1_1.
498	1062.5792236328125	258.87176513671875	0.9923561811447144	1063.3603515625	387.03466796875	0.9904878735542297	929.6422119140625	389.4972839355469	0.9976016879081726	939.174072265625	256.89825439453125	0.9832756519317627	1002.3171997070312	231.00828552246094	0.9997064471244812	1082.961669921875	324.3334655761719	0.9771769642829895	1007.0045166015625	421.0859375	0.9995920062065125	900.817138671875	325.61944580078125	0.9994990825653076	359.3290100097656	397.5356750488281	0.9999864101409912	316.06402587890625	414.2727355957031	0.9999945163726807	349.8834228515625	439.1227111816406	0.9999991655349731	215.6751708984375	469.5458679199219	0.9999853372573853	20191009_behavior_1_1.
499	1062.59912109375	258.6651916503906	0.9965795874595642	1063.9437255859375	387.6897888183594	0.9724926948547363	929.6422119140625	389.8609619140625	0.9965441823005676	933.9419555664062	257.77337646484375	0.9347973465919495	1002.3171997070312	231.00828552246094	0.9987724423408508	1083.75341796875	324.4393615722656	0.9837831854820251	1007.9601440429688	420.9398498535156	0.9981209635734558	900.817138671875	328.5180358886719	0.9994994401931763	358.0067443847656	401.9345397949219	0.9999991655349731	316.6832580566406	417.6265869140625	0.9999964237213135	348.8830261230469	442.3536682128906	0.9999819993972778	215.59359741210938	469.5458679199219	0.9999945163726807	20191009_behavior_1_1.
500	1062.453369140625	256.7459411621094	0.9917004704475403	1064.0233154296875	387.6897888183594	0.9545882940292358	929.6422119140625	389.8609619140625	0.9976480603218079	933.9419555664062	257.77337646484375	0.9710490107536316	1002.2561645507812	230.6710205078125	0.9986953139305115	1084.2657470703125	325.51116943359375	0.9819349050521851	1007.9601440429688	421.0859375	0.9986168146133423	901.62646484375	328.5180358886719	0.9993401169776917	358.0067443847656	402.4930725097656	0.9999991655349731	316.6832580566406	419.25640869140625	0.9999966621398926	348.8830261230469	444.80841064453125	0.9999761581420898	215.5775146484375	469.6565856933594	0.9999856948852539	20191009_behavior_1_1.
501	1061.8917236328125	256.3291320800781	0.9930281043052673	1064.0233154296875	387.6897888183594	0.9487456679344177	931.27392578125	389.0264892578125	0.9985471367835999	933.9419555664062	257.77337646484375	0.9821478128433228	1001.46923828125	230.5305633544922	0.9992198944091797	1084.2657470703125	324.4393615722656	0.9782485961914062	1007.0045166015625	421.01959228515625	0.9991838335990906	901.62646484375	327.40032958984375	0.9997500777244568	358.0067443847656	403.228271484375	0.999998927116394	316.6832580566406	419.3583068847656	0.9999954700469971	348.8830261230469	445.880615234375	0.9999815225601196	215.0135498046875	469.6565856933594	0.9999604225158691	20191009_behavior_1_1.
502	1061.8917236328125	256.3291320800781	0.9942639470100403	1063.9437255859375	387.6897888183594	0.9873185753822327	931.5377197265625	393.094970703125	0.9947234392166138	939.0010375976562	256.01898193359375	0.9883884787559509	1000.9657592773438	230.44509887695312	0.999593198299408	1083.75341796875	325.5457458496094	0.9848120212554932	1007.9601440429688	420.9398498535156	0.9995076656341553	901.6985473632812	328.2806396484375	0.9995121955871582	361.6531982421875	403.6875	0.9999940395355225	318.03460693359375	419.3583068847656	0.9999967813491821	349.42279052734375	446.306884765625	0.999984622001648	214.8497314453125	468.7444763183594	0.9999877214431763	20191009_behavior_1_1.
503	1062.4329833984375	258.3458557128906	0.98697829246521	1063.9437255859375	387.6897888183594	0.9726958870887756	931.5377197265625	393.094970703125	0.9974989295005798	939.2485961914062	255.05126953125	0.9936038851737976	1001.46923828125	230.35108947753906	0.9991827607154846	1083.75341796875	326.4953918457031	0.9914596080780029	1007.9601440429688	421.01959228515625	0.9990255832672119	903.0936279296875	327.40032958984375	0.9991888403892517	364.6262512207031	403.8481140136719	0.9999936819076538	318.7257385253906	420.12628173828125	0.9999978542327881	349.4823303222656	446.88134765625	0.9999935626983643	214.8497314453125	469.6565856933594	0.9999747276306152	20191009_behavior_1_1.
504	1062.4329833984375	257.45458984375	0.9888198971748352	1064.0233154296875	387.8330383300781	0.9795159697532654	931.27392578125	389.1181640625	0.9959554672241211	940.8427124023438	255.05126953125	0.9869621992111206	1001.4846801757812	230.44509887695312	0.9994258880615234	1084.2657470703125	325.5457458496094	0.9027673602104187	1008.6767578125	421.01959228515625	0.9983789920806885	903.0936279296875	326.6761779785156	0.9995481371879578	366.6710510253906	403.8481140136719	0.9999970197677612	318.98394775390625	420.12628173828125	0.999998927116394	349.4823303222656	446.9607238769531	0.9999929666519165	214.4946746826172	468.7444763183594	0.9999558925628662	20191009_behavior_1_1.
505	1062.4329833984375	257.45458984375	0.9949876070022583	1064.1370849609375	387.8330383300781	0.9542086720466614	931.27392578125	389.1181640625	0.9978050589561462	940.8427124023438	255.05126953125	0.9822529554367065	1001.4098510742188	230.37411499023438	0.9995347261428833	1084.3380126953125	325.2682800292969	0.8176239132881165	1008.26708984375	420.84490966796875	0.9991023540496826	904.0746459960938	326.6761779785156	0.999030351638794	366.7674255371094	403.6875	0.9999961853027344	318.98394775390625	418.9566345214844	0.9999992847442627	349.42279052734375	447.0687255859375	0.999987006187439	214.4946746826172	468.52105712890625	0.9999160766601562	20191009_behavior_1_1.
506	1062.4329833984375	257.45458984375	0.9968876242637634	1064.06591796875	387.8330383300781	0.9750968217849731	931.5377197265625	391.302001953125	0.9898408055305481	940.8427124023438	256.01898193359375	0.9819918274879456	1001.4846801757812	230.37411499023438	0.9998548030853271	1084.3380126953125	325.2682800292969	0.983712911605835	1008.26708984375	420.84490966796875	0.9991298317909241	904.0746459960938	326.6761779785156	0.9994350075721741	367.6108703613281	401.4248046875	0.9999974966049194	319.4360046386719	418.9566345214844	0.9999960660934448	349.5687255859375	447.1728820800781	0.9999866485595703	215.13917541503906	468.52105712890625	0.9999765157699585	20191009_behavior_1_1.
507	1062.37939453125	257.45458984375	0.9941595792770386	1064.06591796875	388.3088684082031	0.8580763936042786	932.522705078125	389.4598693847656	0.9981213212013245	940.0126342773438	256.6531066894531	0.9955305457115173	1001.4846801757812	230.51795959472656	0.9995715022087097	1084.3380126953125	325.2600402832031	0.9840967655181885	1008.1123657226562	420.71514892578125	0.9991262555122375	904.0746459960938	326.6761779785156	0.9995566010475159	367.9740295410156	399.94970703125	0.9999896287918091	319.6278076171875	418.9566345214844	0.999995231628418	349.5301513671875	447.0687255859375	0.9999853372573853	215.71475219726562	468.52105712890625	0.999990701675415	20191009_behavior_1_1.
508	1061.7738037109375	256.5390930175781	0.9903509020805359	1064.06591796875	388.3088684082031	0.9905033111572266	932.522705078125	391.12139892578125	0.9976691603660583	940.0126342773438	256.6531066894531	0.9679562449455261	1001.6746215820312	230.6580810546875	0.9991194605827332	1084.3380126953125	323.7353515625	0.9920656085014343	1008.26708984375	420.71514892578125	0.9986931681632996	904.2083740234375	326.9007568359375	0.999812662601471	368.88262939453125	399.94970703125	0.9999984502792358	319.3688049316406	418.9566345214844	0.999998927116394	349.5301513671875	447.0687255859375	0.9999879598617554	215.13917541503906	468.0123596191406	0.9997989535331726	20191009_behavior_1_1.
509	1061.7738037109375	256.5390930175781	0.9942933917045593	1064.06591796875	387.329345703125	0.9438024759292603	932.7006225585938	391.12139892578125	0.9984885454177856	940.0126342773438	256.01800537109375	0.9603346586227417	1001.4098510742188	230.84373474121094	0.9994341731071472	1084.0322265625	323.7353515625	0.9819372892379761	1008.26708984375	420.9337158203125	0.9992647767066956	903.6943359375	328.3061828613281	0.9993038177490234	368.88262939453125	399.94970703125	0.9999971389770508	319.6278076171875	419.0835266113281	0.9999990463256836	350.1272888183594	446.61993408203125	0.9999722242355347	215.13917541503906	468.52105712890625	0.9999396800994873	20191009_behavior_1_1.
510	1060.5150146484375	255.7364501953125	0.9945210218429565	1064.06591796875	387.329345703125	0.9772002100944519	932.7006225585938	391.12139892578125	0.9944149255752563	940.7410278320312	256.1861877441406	0.9870662093162537	1001.3547973632812	230.84373474121094	0.9984533786773682	1083.5843505859375	325.2600402832031	0.9887002110481262	1008.63037109375	421.02447509765625	0.9998264908790588	902.7778930664062	328.3061828613281	0.999394416809082	368.88262939453125	400.5386657714844	0.9999969005584717	319.9103698730469	419.0835266113281	0.9999982118606567	350.3350524902344	446.61993408203125	0.9999747276306152	215.13917541503906	468.8365478515625	0.9999918937683105	20191009_behavior_1_1.
511	1062.15966796875	257.5223083496094	0.9893296360969543	1064.40966796875	387.329345703125	0.9920849204063416	932.7006225585938	391.12139892578125	0.9921388030052185	940.7410278320312	256.01800537109375	0.9949564337730408	1001.3547973632812	230.6580810546875	0.9989176988601685	1082.7471923828125	325.2600402832031	0.9696719646453857	1008.63037109375	421.1460266113281	0.9994086027145386	902.7778930664062	328.2278137207031	0.999350368976593	368.1681213378906	400.90521240234375	0.9999973773956299	319.9103698730469	419.0835266113281	0.9999990463256836	350.8145446777344	446.41729736328125	0.999977707862854	215.71475219726562	469.08056640625	0.9997760653495789	20191009_behavior_1_1.
512	1060.35205078125	255.7364501953125	0.9931598901748657	1064.40966796875	387.329345703125	0.9844533801078796	932.398193359375	391.1307678222656	0.9979984164237976	940.7410278320312	256.01800537109375	0.9268600344657898	1001.3547973632812	230.68963623046875	0.998846173286438	1083.1451416015625	326.4267578125	0.9736732840538025	1009.3399047851562	421.2243347167969	0.9995273351669312	902.5662841796875	328.2278137207031	0.9996034502983093	367.717529296875	401.708984375	0.9999974966049194	320.4140930175781	419.0835266113281	0.9999983310699463	351.10748291015625	446.5682373046875	0.9999916553497314	215.91824340820312	468.8365478515625	0.9999710321426392	20191009_behavior_1_1.
513	1061.692626953125	256.6456604003906	0.9965059757232666	1064.40966796875	388.1123352050781	0.9114124178886414	931.7575073242188	391.1307678222656	0.9977113008499146	940.09765625	256.1861877441406	0.9847294688224792	1001.3463745117188	230.3896484375	0.9997088313102722	1083.1451416015625	326.4267578125	0.9793515205383301	1008.63037109375	421.1460266113281	0.998808741569519	902.1583251953125	328.16796875	0.9993194341659546	367.4700927734375	402.0166931152344	0.9999954700469971	320.4140930175781	419.0835266113281	0.9999966621398926	351.3647766113281	446.5682373046875	0.9999802112579346	215.97291564941406	469.0349426269531	0.9996843338012695	20191009_behavior_1_1.
514	1061.692626953125	256.6456604003906	0.9965766072273254	1064.1678466796875	388.1123352050781	0.9948497414588928	931.7575073242188	391.3700866699219	0.9977595806121826	939.4015502929688	256.1861877441406	0.9782805442810059	1001.3463745117188	230.37368774414062	0.9986191987991333	1082.9468994140625	325.5299987792969	0.9135609269142151	1007.8151245117188	421.2243347167969	0.9996286630630493	902.1583251953125	328.15966796875	0.9992114305496216	366.0899658203125	402.79083251953125	0.9999933242797852	320.4140930175781	418.52838134765625	0.9999986886978149	351.6049499511719	446.41729736328125	0.9999747276306152	216.22364807128906	469.0349426269531	0.9999750852584839	20191009_behavior_1_1.
515	1062.668701171875	257.87799072265625	0.9946529865264893	1064.0936279296875	386.90203857421875	0.973755419254303	934.5916137695312	392.3365478515625	0.9983226656913757	939.4015502929688	256.3154296875	0.9917140603065491	1001.6929321289062	230.37368774414062	0.9991121888160706	1083.1451416015625	325.5299987792969	0.9639730453491211	1006.3721923828125	421.2243347167969	0.9977204203605652	901.9150390625	328.15966796875	0.9994088411331177	365.8856201171875	402.89898681640625	0.9999936819076538	320.5276184082031	418.52838134765625	0.9999979734420776	351.46173095703125	445.66668701171875	0.999993085861206	216.22364807128906	467.42974853515625	0.9999064207077026	20191009_behavior_1_1.
516	1061.842529296875	256.6456604003906	0.9967340230941772	1064.0936279296875	387.296142578125	0.9840659499168396	930.7164916992188	391.2193908691406	0.998117208480835	939.1177978515625	256.8551330566406	0.9842826724052429	1001.3463745117188	230.53713989257812	0.9996862411499023	1083.4200439453125	325.80340576171875	0.9906813502311707	1006.3721923828125	421.3323974609375	0.997980535030365	901.82373046875	328.15966796875	0.9992577433586121	365.8856201171875	402.89898681640625	0.9999947547912598	320.7974853515625	417.8477478027344	0.9999988079071045	351.6049499511719	445.6056213378906	0.9999943971633911	216.22364807128906	467.42974853515625	0.9999662637710571	20191009_behavior_1_1.
517	1062.7357177734375	257.87799072265625	0.9895875453948975	1064.0936279296875	387.2726135253906	0.9675726294517517	932.1944580078125	391.2193908691406	0.9972184896469116	940.09765625	256.6440734863281	0.9711471796035767	1001.1932983398438	230.37368774414062	0.9997462630271912	1083.4200439453125	325.5299987792969	0.9788720011711121	1006.3721923828125	421.3323974609375	0.9996254444122314	901.9150390625	327.95977783203125	0.9995540976524353	365.8856201171875	402.89898681640625	0.9999929666519165	320.7974853515625	417.6161804199219	0.9999985694885254	351.6049499511719	445.38092041015625	0.9999881982803345	216.43772888183594	467.70245361328125	0.9999880790710449	20191009_behavior_1_1.
518	1062.816162109375	258.09344482421875	0.9953007698059082	1063.64208984375	387.2726135253906	0.9607130289077759	932.1944580078125	391.2193908691406	0.99676513671875	940.1142578125	256.6440734863281	0.9938218593597412	1001.1162109375	230.5062713623047	0.9991512298583984	1083.528076171875	324.1661376953125	0.9696207642555237	1006.5681762695312	421.3323974609375	0.9992173910140991	902.59228515625	327.2731018066406	0.9994391798973083	366.53387451171875	402.7551574707031	0.9999954700469971	321.292236328125	417.225830078125	0.9999992847442627	351.46173095703125	445.38092041015625	0.9999967813491821	216.43772888183594	467.42974853515625	0.9999799728393555	20191009_behavior_1_1.
519	1062.7357177734375	257.87799072265625	0.9913339018821716	1063.64208984375	387.296142578125	0.9008479714393616	932.0283813476562	391.2193908691406	0.9969663023948669	940.2215576171875	256.6440734863281	0.9896519780158997	1001.1162109375	230.5062713623047	0.9992651343345642	1083.7979736328125	325.80340576171875	0.9862181544303894	1008.0679321289062	421.241943359375	0.9982847571372986	902.8602294921875	328.5823669433594	0.9986364245414734	368.43634033203125	402.7367248535156	0.9999980926513672	321.82421875	417.02880859375	0.9999986886978149	351.46173095703125	445.38092041015625	0.9999902248382568	216.25906372070312	466.6598815917969	0.9999817609786987	20191009_behavior_1_1.
520	1062.816162109375	258.09344482421875	0.9936670660972595	1065.0946044921875	387.296142578125	0.9662183523178101	932.0283813476562	391.2193908691406	0.9976970553398132	940.1142578125	256.6678466796875	0.9869692325592041	1001.1162109375	230.45651245117188	0.9995273351669312	1083.7979736328125	324.1661376953125	0.9700012803077698	1008.6995849609375	421.22613525390625	0.9994076490402222	902.8602294921875	328.06134033203125	0.9991256594657898	369.2491149902344	400.4421691894531	0.9999978542327881	322.09002685546875	417.02880859375	0.9999979734420776	351.52618408203125	445.38092041015625	0.9999884366989136	216.25906372070312	466.6598815917969	0.9999253749847412	20191009_behavior_1_1.
521	1062.87451171875	259.1069030761719	0.9875756502151489	1064.0498046875	387.2726135253906	0.9817646145820618	932.0283813476562	390.854736328125	0.9977686405181885	940.2215576171875	256.6440734863281	0.9490042328834534	1001.2314453125	230.45651245117188	0.998820960521698	1083.528076171875	324.1661376953125	0.9801183938980103	1008.7605590820312	421.22613525390625	0.9990764856338501	902.872314453125	328.06134033203125	0.9997853636741638	369.2491149902344	400.18670654296875	0.9999984502792358	321.82421875	417.02880859375	0.9999984502792358	351.52618408203125	445.3656005859375	0.999992847442627	216.0055694580078	466.6598815917969	0.9999873638153076	20191009_behavior_1_1.
522	1062.87451171875	259.1069030761719	0.995081901550293	1064.0498046875	387.5823974609375	0.5214030146598816	932.0283813476562	390.854736328125	0.9902848601341248	940.1142578125	256.6678466796875	0.9262978434562683	1001.7014770507812	230.45651245117188	0.9992632269859314	1083.9453125	324.9281921386719	0.971908450126648	1008.878662109375	421.241943359375	0.9980042576789856	902.872314453125	328.06134033203125	0.9996252059936523	369.2491149902344	400.1342468261719	0.9999967813491821	321.82421875	416.9874572753906	0.999998927116394	351.52618408203125	445.4025573730469	0.9999853372573853	216.0055694580078	466.6598815917969	0.9999722242355347	20191009_behavior_1_1.
523	1061.875	257.7439880371094	0.9867665767669678	1064.0498046875	387.5823974609375	0.9862158298492432	932.1741333007812	390.854736328125	0.9915226697921753	933.3603515625	261.8667907714844	0.9233179688453674	1001.7014770507812	230.45651245117188	0.9988598823547363	1083.9453125	326.1517028808594	0.9706483483314514	1008.878662109375	421.22613525390625	0.9993261098861694	902.872314453125	328.06134033203125	0.9996861219406128	369.1302490234375	399.9908447265625	0.9999874830245972	321.5245056152344	417.7825622558594	0.9999991655349731	351.52618408203125	445.3656005859375	0.9999911785125732	216.0055694580078	466.4945983886719	0.999948263168335	20191009_behavior_1_1.
524	1061.6986083984375	256.7610778808594	0.9973925352096558	1062.86474609375	388.3908386230469	0.9861735105514526	932.1741333007812	390.834228515625	0.9753512740135193	933.3603515625	261.8667907714844	0.9845507740974426	1001.7014770507812	230.80552673339844	0.9997581839561462	1083.4249267578125	324.9281921386719	0.9900698065757751	1008.878662109375	421.149658203125	0.999543309211731	902.4266357421875	327.7070617675781	0.9996107220649719	369.1302490234375	399.6371765136719	0.9999957084655762	321.5245056152344	417.7825622558594	0.9999986886978149	351.52618408203125	445.3656005859375	0.9999794960021973	215.56275939941406	468.18328857421875	0.9999788999557495	20191009_behavior_1_1.
525	1061.6986083984375	256.7610778808594	0.9915648698806763	1062.86474609375	388.3908386230469	0.9466333985328674	931.4586791992188	390.8001403808594	0.9973489046096802	942.5592651367188	256.8582763671875	0.9817983508110046	1001.3580322265625	230.86660766601562	0.9993307590484619	1083.4249267578125	326.1517028808594	0.977314829826355	1008.955078125	421.4872741699219	0.9990205764770508	903.1900634765625	327.7070617675781	0.9996596574783325	369.1302490234375	399.6371765136719	0.9999959468841553	321.5245056152344	416.9874572753906	0.9999988079071045	351.9202880859375	445.3656005859375	0.9999836683273315	215.8404541015625	468.18328857421875	0.9998778104782104	20191009_behavior_1_1.
526	1061.6986083984375	256.7610778808594	0.9915000796318054	1062.86474609375	388.4693298339844	0.9850443601608276	931.3615112304688	390.5096435546875	0.9985111355781555	942.7090454101562	256.8582763671875	0.9556397795677185	1001.3580322265625	230.80552673339844	0.9995417594909668	1083.72998046875	324.9281921386719	0.9751108884811401	1008.955078125	421.31903076171875	0.9982775449752808	902.5056762695312	327.7070617675781	0.9996774196624756	369.1302490234375	399.6371765136719	0.9999946355819702	321.2406005859375	416.48822021484375	0.9999983310699463	350.618896484375	445.44818115234375	0.9999924898147583	215.56275939941406	468.18328857421875	0.9999537467956543	20191009_behavior_1_1.
527	1061.741943359375	256.7610778808594	0.9918956160545349	1063.782958984375	388.4693298339844	0.9835551381111145	931.3615112304688	390.7706604003906	0.9975789189338684	942.7090454101562	256.8547058105469	0.9803252816200256	1001.1900634765625	230.86660766601562	0.9989393353462219	1083.72998046875	324.5738525390625	0.9651709794998169	1008.955078125	421.31903076171875	0.9996575117111206	902.4266357421875	327.7308349609375	0.9990336894989014	369.13922119140625	399.6371765136719	0.9999969005584717	320.9659729003906	416.48822021484375	0.999997615814209	351.322021484375	444.92974853515625	0.9999935626983643	215.56275939941406	468.570556640625	0.9998626708984375	20191009_behavior_1_1.
528	1061.8699951171875	257.8067321777344	0.9948486089706421	1063.782958984375	388.4653015136719	0.9371053576469421	931.3615112304688	390.7706604003906	0.9953200221061707	942.7090454101562	256.8547058105469	0.9971935153007507	1001.3432006835938	230.80552673339844	0.9988760352134705	1083.72998046875	324.5738525390625	0.9696587324142456	1008.955078125	421.31903076171875	0.9993247985839844	902.5056762695312	327.7308349609375	0.999338686466217	369.13922119140625	399.1871643066406	0.9999878406524658	321.18695068359375	416.48822021484375	0.9999961853027344	351.419921875	445.44818115234375	0.9999779462814331	215.76821899414062	468.7245788574219	0.9999147653579712	20191009_behavior_1_1.
529	1062.1427001953125	257.8067321777344	0.9952903985977173	1063.782958984375	388.4653015136719	0.973639726638794	932.4189453125	390.8001403808594	0.9970955848693848	941.8348999023438	256.8582763671875	0.9653081297874451	1001.3432006835938	230.6006622314453	0.9977712631225586	1083.72998046875	324.5738525390625	0.9915316700935364	1008.955078125	421.4429016113281	0.9993835687637329	902.5056762695312	327.7308349609375	0.9994625449180603	369.13922119140625	398.82366943359375	0.9999934434890747	321.18695068359375	416.946533203125	0.9999985694885254	351.322021484375	445.44818115234375	0.99998939037323	215.76821899414062	468.7245788574219	0.999962568283081	20191009_behavior_1_1.
530	1062.04638671875	256.6606140136719	0.9895713329315186	1063.782958984375	388.4653015136719	0.9132310748100281	932.4189453125	390.7706604003906	0.9902982115745544	934.3411865234375	259.8605651855469	0.9747886657714844	1001.009765625	230.50999450683594	0.9982789754867554	1083.72998046875	324.5628356933594	0.9700164198875427	1008.0860595703125	421.31903076171875	0.9978725910186768	901.933837890625	327.7308349609375	0.9993956089019775	368.75274658203125	398.82366943359375	0.9999912977218628	320.9659729003906	416.946533203125	0.9999992847442627	350.9048156738281	445.2337951660156	0.9999865293502808	215.71969604492188	468.7245788574219	0.9999548196792603	20191009_behavior_1_1.
531	1061.8699951171875	256.56842041015625	0.9766902327537537	1063.7430419921875	388.4653015136719	0.9874927997589111	932.4330444335938	391.5802917480469	0.9910059571266174	934.3411865234375	259.8605651855469	0.9622063040733337	1001.009765625	230.6006622314453	0.9988528490066528	1083.5435791015625	324.5628356933594	0.9649029970169067	1008.0860595703125	420.8225402832031	0.9991004467010498	901.933837890625	328.1911315917969	0.9993773102760315	368.75274658203125	398.6895446777344	0.9999970197677612	320.9659729003906	417.0300598144531	0.9999983310699463	350.9048156738281	445.22430419921875	0.9999799728393555	215.71969604492188	467.5074462890625	0.9999498128890991	20191009_behavior_1_1.
532	1062.04638671875	256.6606140136719	0.9944165945053101	1063.485107421875	388.4653015136719	0.967860996723175	932.4189453125	391.5802917480469	0.9959388971328735	934.3411865234375	259.8605651855469	0.9873501658439636	1001.2784423828125	230.6006622314453	0.9997735619544983	1083.5435791015625	323.9924621582031	0.988228440284729	1006.9529418945312	420.8225402832031	0.9989913105964661	901.3087158203125	328.1246337890625	0.9997387528419495	368.5882873535156	398.4815368652344	0.9999911785125732	320.9498291015625	417.9989013671875	0.9999982118606567	350.6476745605469	445.22430419921875	0.9999759197235107	215.55557250976562	466.36669921875	0.999955415725708	20191009_behavior_1_1.
533	1062.04638671875	256.56842041015625	0.9926630258560181	1062.9190673828125	387.8959655761719	0.9894535541534424	931.3118896484375	391.40203857421875	0.9959712624549866	934.3411865234375	259.8605651855469	0.9792455434799194	1001.2784423828125	230.835205078125	0.9994218349456787	1084.1373291015625	323.9924621582031	0.9818289279937744	1008.0860595703125	420.8225402832031	0.9995360374450684	901.3087158203125	328.1911315917969	0.9992501139640808	368.55816650390625	398.4815368652344	0.9999873638153076	320.9498291015625	417.0361328125	0.9999984502792358	350.1875915527344	445.19921875	0.9999774694442749	215.55557250976562	466.36669921875	0.9999827146530151	20191009_behavior_1_1.
534	1062.04638671875	256.48907470703125	0.9939445853233337	1063.485107421875	387.8959655761719	0.9183147549629211	931.3118896484375	391.40203857421875	0.9983863830566406	935.9418334960938	259.4107666015625	0.9520315527915955	1001.3108520507812	230.835205078125	0.9988223910331726	1084.440185546875	325.56744384765625	0.9920167922973633	1008.7149658203125	420.71875	0.9989521503448486	902.0199584960938	328.2099609375	0.9994251728057861	367.7997131347656	398.4815368652344	0.9999951124191284	320.54254150390625	417.0361328125	0.9999988079071045	349.9668273925781	445.19921875	0.9999818801879883	215.71969604492188	467.5074462890625	0.9999133348464966	20191009_behavior_1_1.
535	1062.6497802734375	256.48907470703125	0.9951387643814087	1063.135498046875	388.9905700683594	0.961463451385498	931.8147583007812	391.6298828125	0.9961342811584473	936.971923828125	256.4599304199219	0.976597011089325	1001.3108520507812	230.835693359375	0.9982490539550781	1084.1373291015625	325.56744384765625	0.9750564098358154	1008.7149658203125	420.8225402832031	0.9991714954376221	902.4714965820312	328.2099609375	0.9991949200630188	367.7997131347656	397.4527893066406	0.9999839067459106	320.0453796386719	417.4042053222656	0.9999980926513672	349.77313232421875	445.19921875	0.999983549118042	217.8009796142578	467.5780334472656	0.9999724626541138	20191009_behavior_1_1.
536	1062.6497802734375	256.48907470703125	0.9920471906661987	1063.135498046875	388.6839294433594	0.9749276638031006	930.6284790039062	391.40203857421875	0.9967648983001709	938.4746704101562	255.52049255371094	0.978482186794281	1001.3108520507812	230.84959411621094	0.9987282156944275	1084.1373291015625	323.9924621582031	0.9834485650062561	1008.7149658203125	420.82781982421875	0.9993057250976562	902.5341796875	328.1246337890625	0.9991681575775146	367.8460693359375	397.1319885253906	0.9999938011169434	319.5960693359375	417.4042053222656	0.9999960660934448	349.77313232421875	445.19921875	0.9999809265136719	217.8009796142578	468.9818115234375	0.9999946355819702	20191009_behavior_1_1.
537	1060.2509765625	255.4127960205078	0.9969812035560608	1063.0428466796875	388.6839294433594	0.9753604531288147	930.6284790039062	390.11077880859375	0.9970434308052063	938.7359619140625	256.4599304199219	0.9947828650474548	1000.4804077148438	230.835205078125	0.9990664124488831	1083.7955322265625	325.88482666015625	0.9888901710510254	1008.7149658203125	420.82781982421875	0.9991388320922852	902.5341796875	328.0848388671875	0.9988511800765991	367.8460693359375	397.1319885253906	0.9999927282333374	319.5960693359375	417.0361328125	0.9999978542327881	349.77313232421875	445.17230224609375	0.9999845027923584	217.8009796142578	468.9818115234375	0.9999620914459229	20191009_behavior_1_1.
538	1062.6497802734375	256.48907470703125	0.9942283630371094	1063.135498046875	388.6839294433594	0.9770445823669434	930.1098022460938	391.1574401855469	0.9970079064369202	939.68701171875	256.4548034667969	0.9935372471809387	1000.4804077148438	230.6619110107422	0.9995808005332947	1083.7955322265625	318.8255920410156	0.9412688612937927	1008.4271240234375	420.82781982421875	0.9995995163917542	903.1577758789062	328.0848388671875	0.9984832406044006	368.01727294921875	396.8287048339844	0.9999946355819702	319.5960693359375	417.4042053222656	0.9999986886978149	349.6617736816406	444.6286926269531	0.9999837875366211	216.00685119628906	467.5780334472656	0.9999148845672607	20191009_behavior_1_1.
539	1063.17529296875	256.8056640625	0.9867876768112183	1063.135498046875	388.1017761230469	0.982909083366394	930.1098022460938	391.1574401855469	0.9920769929885864	938.7359619140625	256.4599304199219	0.9874495267868042	1000.4804077148438	230.6619110107422	0.9994853734970093	1083.7955322265625	318.8255920410156	0.9736262559890747	1008.4271240234375	420.8858642578125	0.9991031885147095	902.5341796875	327.5787353515625	0.9997856020927429	368.3523254394531	397.1319885253906	0.9999933242797852	319.5960693359375	417.4042053222656	0.9999982118606567	349.6617736816406	445.2843322753906	0.9999791383743286	215.79197692871094	466.64569091796875	0.999977707862854	20191009_behavior_1_1.
540	1060.2509765625	254.849609375	0.9985622763633728	1063.165283203125	387.9732971191406	0.9278348684310913	930.1098022460938	389.80963134765625	0.99883633852005	939.68701171875	256.6468811035156	0.9826725721359253	1001.5042724609375	230.25738525390625	0.9996826648712158	1082.9168701171875	318.8255920410156	0.960391104221344	1008.4271240234375	420.8858642578125	0.9988349080085754	902.9721069335938	327.809326171875	0.9979064464569092	368.4640808105469	396.8287048339844	0.9999967813491821	320.0331115722656	416.720458984375	0.9999982118606567	349.6617736816406	444.65130615234375	0.9999878406524658	215.79197692871094	466.64569091796875	0.999871015548706	20191009_behavior_1_1.
541	1063.17529296875	256.8056640625	0.9948295950889587	1063.5797119140625	387.6037902832031	0.9876775145530701	930.4395141601562	388.55889892578125	0.9935296177864075	938.7359619140625	257.1401672363281	0.9902520179748535	1001.5042724609375	230.25738525390625	0.9993399977684021	1083.6226806640625	318.8255920410156	0.9910985827445984	1008.4271240234375	421.3499755859375	0.9993816614151001	901.8889770507812	327.809326171875	0.9995880722999573	368.4658508300781	396.6401672363281	0.9999942779541016	320.0331115722656	416.720458984375	0.9999957084655762	349.6617736816406	444.65130615234375	0.9999878406524658	215.79197692871094	465.244384765625	0.9999810457229614	20191009_behavior_1_1.
542	1063.81005859375	258.505126953125	0.9959027171134949	1063.5797119140625	387.6037902832031	0.8689898252487183	930.7463989257812	391.1574401855469	0.9878666400909424	938.4984130859375	257.4385986328125	0.9910508394241333	1001.5042724609375	230.6619110107422	0.9995137453079224	1083.6226806640625	318.8255920410156	0.9679008722305298	1008.0513305664062	421.3499755859375	0.9977582097053528	901.8889770507812	327.1026306152344	0.999583899974823	368.62127685546875	396.6401672363281	0.9999964237213135	318.5890197753906	416.8762512207031	0.999997615814209	349.3782958984375	445.1893615722656	0.9999817609786987	215.79197692871094	464.4428405761719	0.9999855756759644	20191009_behavior_1_1.
543	1063.17529296875	258.505126953125	0.9939846396446228	1063.5797119140625	387.6037902832031	0.9652315378189087	931.0429077148438	390.8519592285156	0.9974703788757324	931.4882202148438	261.8004455566406	0.9399960041046143	1001.0693359375	230.2915802001953	0.9991188645362854	1083.6226806640625	323.5633239746094	0.9674674868583679	1008.0513305664062	421.3499755859375	0.9992641806602478	901.8889770507812	327.1026306152344	0.9990670084953308	368.4658508300781	397.0297546386719	0.9999969005584717	318.5890197753906	416.8762512207031	0.9999973773956299	349.3782958984375	445.2843322753906	0.9999849796295166	216.48602294921875	465.244384765625	0.9999794960021973	20191009_behavior_1_1.
544	1062.551513671875	258.54913330078125	0.9978445768356323	1063.5797119140625	387.6037902832031	0.9910118579864502	930.7463989257812	390.337646484375	0.99797123670578	931.4882202148438	261.8004455566406	0.9645273089408875	1001.0693359375	230.2915802001953	0.9989595413208008	1083.373779296875	323.5633239746094	0.9869057536125183	1008.0513305664062	420.513916015625	0.9991132616996765	901.8889770507812	327.6285400390625	0.9993782043457031	368.87628173828125	396.6401672363281	0.9999954700469971	319.0726318359375	416.8762512207031	0.9999961853027344	349.53033447265625	445.68658447265625	0.9999833106994629	216.94911193847656	466.7170104980469	0.9999788999557495	20191009_behavior_1_1.
545	1063.81005859375	258.6052551269531	0.9948970675468445	1063.6446533203125	387.4090576171875	0.9370048642158508	931.0429077148438	390.337646484375	0.9966310858726501	931.4882202148438	261.8004455566406	0.9539936184883118	1000.92529296875	230.2915802001953	0.9994934797286987	1083.6226806640625	323.5633239746094	0.989689826965332	1008.0513305664062	420.513916015625	0.9983842372894287	901.8889770507812	326.9124450683594	0.9997009038925171	368.87628173828125	396.6401672363281	0.999995231628418	319.0726318359375	416.8762512207031	0.9999982118606567	349.70513916015625	445.68658447265625	0.9999755620956421	216.48602294921875	467.55859375	0.9999924898147583	20191009_behavior_1_1.
546	1063.656494140625	258.97137451171875	0.9797447919845581	1064.7457275390625	386.6965637207031	0.9861371517181396	931.0429077148438	390.337646484375	0.998950719833374	938.4385986328125	258.0055847167969	0.9882276654243469	1001.0693359375	230.28599548339844	0.9995604157447815	1083.50537109375	323.5633239746094	0.9783325791358948	1006.9518432617188	420.513916015625	0.9988924860954285	901.8905639648438	326.9124450683594	0.9998371601104736	368.0855712890625	396.9468688964844	0.9999974966049194	319.8722839355469	416.8762512207031	0.9999978542327881	349.53033447265625	445.6725158691406	0.9999738931655884	215.9680633544922	467.55859375	0.9999881982803345	20191009_behavior_1_1.
547	1062.551513671875	258.6052551269531	0.9942134022712708	1064.7457275390625	386.45947265625	0.9081227779388428	930.7942504882812	389.90838623046875	0.9965726137161255	940.2012939453125	256.1123352050781	0.9839798212051392	1001.0802001953125	230.28599548339844	0.9993268251419067	1083.50537109375	323.5633239746094	0.9758964776992798	1006.9518432617188	420.6106872558594	0.9975076913833618	902.0484619140625	327.1355895996094	0.9991124272346497	368.0855712890625	396.8049011230469	0.9999953508377075	319.8722839355469	416.10845947265625	0.9999969005584717	349.53033447265625	446.04315185546875	0.9999845027923584	216.0059814453125	467.6325378417969	0.9999293088912964	20191009_behavior_1_1.
548	1063.656494140625	258.97137451171875	0.997348427772522	1063.6446533203125	386.6965637207031	0.9681686162948608	930.7942504882812	389.84576416015625	0.995835542678833	940.2012939453125	256.1123352050781	0.9657501578330994	1001.2435913085938	230.28599548339844	0.9995005130767822	1083.50537109375	324.99603271484375	0.9870304465293884	1008.2491455078125	420.75048828125	0.9981850981712341	902.0484619140625	326.19781494140625	0.9992126226425171	368.31964111328125	396.1981201171875	0.9999910593032837	319.8722839355469	416.10845947265625	0.999997615814209	349.53033447265625	445.6725158691406	0.9999814033508301	216.0059814453125	467.55859375	0.9999425411224365	20191009_behavior_1_1.
549	1063.656494140625	258.97137451171875	0.9908316731452942	1063.6446533203125	386.6965637207031	0.8841056823730469	930.7942504882812	389.8391418457031	0.9911386370658875	940.2012939453125	256.1123352050781	0.9904932379722595	1001.2435913085938	230.46572875976562	0.9991303086280823	1083.6080322265625	323.3078918457031	0.9392499923706055	1006.9518432617188	420.9154968261719	0.9989112615585327	902.6860961914062	326.19781494140625	0.9994755387306213	368.31964111328125	396.2196350097656	0.9999967813491821	319.8722839355469	416.99029541015625	0.9999958276748657	349.965087890625	445.6725158691406	0.9999856948852539	215.9680633544922	467.5522766113281	0.9999655485153198	20191009_behavior_1_1.
550	1063.656494140625	258.3756103515625	0.994594156742096	1063.56396484375	386.8124694824219	0.9851121306419373	929.92333984375	389.4100036621094	0.9777892827987671	940.2012939453125	256.1123352050781	0.9732455611228943	1001.2435913085938	230.4932403564453	0.9990873336791992	1083.50537109375	324.8953552246094	0.9677248001098633	1008.2491455078125	421.1339416503906	0.9993233680725098	902.6860961914062	325.69708251953125	0.9992582201957703	368.3250427246094	396.8049011230469	0.999997615814209	318.4423522949219	418.37835693359375	0.9999943971633911	349.965087890625	445.7039794921875	0.9999747276306152	216.0059814453125	467.4204406738281	0.9999788999557495	20191009_behavior_1_1.
551	1063.030029296875	257.63446044921875	0.9882545471191406	1063.5267333984375	386.8124694824219	0.9393488764762878	930.7942504882812	389.4100036621094	0.9924248456954956	934.074951171875	260.6883239746094	0.9979092478752136	1001.2435913085938	230.4932403564453	0.9993523955345154	1083.101806640625	324.99603271484375	0.9858130812644958	1008.2491455078125	421.1339416503906	0.9985126852989197	902.0484619140625	327.1355895996094	0.9990849494934082	368.3250427246094	396.2196350097656	0.9999974966049194	318.4423522949219	417.1033935546875	0.9999977350234985	350.29864501953125	445.7039794921875	0.9999701976776123	216.0059814453125	467.4204406738281	0.9999642372131348	20191009_behavior_1_1.
552	1063.5406494140625	258.3756103515625	0.9951504468917847	1063.5267333984375	388.8152160644531	0.9847752451896667	931.1665649414062	389.4100036621094	0.9897254109382629	931.7306518554688	261.77532958984375	0.9693953990936279	1001.755126953125	230.46572875976562	0.9982563853263855	1083.6080322265625	324.8953552246094	0.9340871572494507	1007.2056884765625	420.9792785644531	0.9995648264884949	902.1337280273438	326.54278564453125	0.9997236132621765	368.5968322753906	396.2196350097656	0.9999947547912598	318.8588562011719	417.1033935546875	0.9999949932098389	350.29864501953125	445.48321533203125	0.9999735355377197	215.993896484375	466.091796875	0.9999182224273682	20191009_behavior_1_1.
553	1063.5406494140625	258.3756103515625	0.9873676300048828	1063.505859375	388.8152160644531	0.9111787676811218	929.4129638671875	390.130126953125	0.9924901127815247	931.7306518554688	261.77532958984375	0.9793766736984253	1000.9519653320312	230.1991424560547	0.9993218183517456	1083.7713623046875	324.044921875	0.93178790807724	1006.3412475585938	421.1339416503906	0.9979944229125977	902.1337280273438	326.54278564453125	0.9998260140419006	368.4340515136719	396.2196350097656	0.9999958276748657	318.8588562011719	416.99029541015625	0.9999967813491821	349.965087890625	445.60760498046875	0.9999841451644897	215.92959594726562	465.5519104003906	0.9999707937240601	20191009_behavior_1_1.
554	1063.5406494140625	258.3756103515625	0.989696741104126	1063.505859375	388.8152160644531	0.9680694341659546	929.4129638671875	390.130126953125	0.9942272901535034	931.7306518554688	261.77532958984375	0.9801744222640991	1001.4031982421875	230.1991424560547	0.9992552399635315	1083.101806640625	324.3893127441406	0.9840192794799805	1006.5061645507812	421.1339416503906	0.9992780089378357	902.1337280273438	326.3073425292969	0.9996060729026794	368.3250427246094	396.3172912597656	0.9999963045120239	318.8588562011719	416.45379638671875	0.9999948740005493	350.4468078613281	445.60760498046875	0.9999779462814331	215.993896484375	465.5519104003906	0.9999831914901733	20191009_behavior_1_1.
555	1063.030029296875	257.63446044921875	0.9954487681388855	1063.3126220703125	388.7337646484375	0.9625871181488037	931.1665649414062	390.22161865234375	0.9976963400840759	931.7306518554688	261.77532958984375	0.9875494241714478	1001.5689697265625	230.1991424560547	0.9996607303619385	1084.003662109375	324.3893127441406	0.9791485071182251	1006.5061645507812	420.9792785644531	0.9980090260505676	902.1337280273438	326.54278564453125	0.9992973804473877	368.30108642578125	396.310546875	0.9999960660934448	318.9684143066406	416.45379638671875	0.9999940395355225	349.6268310546875	445.60760498046875	0.9999810457229614	215.92959594726562	465.5519104003906	0.9998822212219238	20191009_behavior_1_1.
556	1062.427978515625	257.4656982421875	0.9967016577720642	1063.2008056640625	388.8152160644531	0.992916464805603	931.0785522460938	390.2170104980469	0.9973189234733582	937.6547241210938	258.2915954589844	0.9927073121070862	1001.4031982421875	230.55653381347656	0.9991660118103027	1084.003662109375	324.3893127441406	0.983728289604187	1007.2056884765625	421.1512451171875	0.9977588653564453	902.1337280273438	326.54278564453125	0.9994125366210938	368.30108642578125	396.3172912597656	0.9999961853027344	319.0670471191406	416.45379638671875	0.9999966621398926	349.6268310546875	445.60760498046875	0.999984622001648	215.0207977294922	465.5519104003906	0.9999785423278809	20191009_behavior_1_1.
557	1062.427978515625	257.4490661621094	0.9966609477996826	1063.2008056640625	388.7337646484375	0.9509910345077515	931.0785522460938	390.22161865234375	0.9912046790122986	940.0284423828125	255.42779541015625	0.963591456413269	1001.4031982421875	230.81048583984375	0.999089241027832	1084.251220703125	324.3893127441406	0.9855515956878662	1008.6879272460938	421.28558349609375	0.9988118410110474	902.8737182617188	327.79913330078125	0.9993818998336792	368.08026123046875	396.310546875	0.9999963045120239	318.9684143066406	416.5486145019531	0.9999964237213135	349.6268310546875	445.60760498046875	0.9999703168869019	215.0207977294922	466.33111572265625	0.9998809099197388	20191009_behavior_1_1.
558	1062.4111328125	257.09808349609375	0.9769408106803894	1063.2008056640625	388.7337646484375	0.9702235460281372	933.6473999023438	391.64752197265625	0.992825984954834	940.510986328125	255.42779541015625	0.9908795356750488	1001.4031982421875	230.8599395751953	0.9993409514427185	1083.30517578125	325.2157287597656	0.9820755124092102	1008.72802734375	421.28558349609375	0.9989701509475708	902.8943481445312	328.8395690917969	0.9996775388717651	368.08026123046875	396.310546875	0.999993085861206	318.9684143066406	417.3252258300781	0.9999970197677612	349.80169677734375	445.5868835449219	0.9999805688858032	215.91233825683594	467.08062744140625	0.9998914003372192	20191009_behavior_1_1.
559	1061.1151123046875	256.9559326171875	0.99320387840271	1063.2008056640625	389.1805725097656	0.9661989808082581	933.6473999023438	391.64752197265625	0.9967129230499268	940.0284423828125	257.039794921875	0.9804428219795227	1000.9447021484375	230.8599395751953	0.9993464350700378	1084.251220703125	326.2727355957031	0.9935924410820007	1008.72802734375	420.9280090332031	0.9992849230766296	903.518798828125	328.8395690917969	0.9992096424102783	367.8977355957031	395.5861511230469	0.999992847442627	318.9684143066406	417.3252258300781	0.9999934434890747	349.6268310546875	445.4764404296875	0.9999783039093018	215.91233825683594	467.08062744140625	0.999944806098938	20191009_behavior_1_1.
560	1060.7298583984375	256.5060729980469	0.9766950011253357	1063.4725341796875	389.1805725097656	0.957824170589447	932.8162231445312	390.91253662109375	0.994063675403595	940.0284423828125	257.039794921875	0.9702954888343811	1000.198974609375	230.8599395751953	0.9994291663169861	1083.30517578125	325.2157287597656	0.31320860981941223	1008.6879272460938	421.28558349609375	0.9988777041435242	903.518798828125	328.8395690917969	0.9990137815475464	367.59759521484375	395.5861511230469	0.999997615814209	318.6476745605469	416.5937194824219	0.9999958276748657	349.80169677734375	445.4764404296875	0.9999803304672241	215.91233825683594	467.38299560546875	0.9999758005142212	20191009_behavior_1_1.
561	1061.1151123046875	256.63555908203125	0.993778645992279	1063.4725341796875	389.1805725097656	0.96187424659729	932.8162231445312	390.91253662109375	0.9988040924072266	939.6025390625	257.039794921875	0.9861417412757874	1000.35400390625	230.50277709960938	0.9986953139305115	1083.4876708984375	325.5387268066406	0.9798909425735474	1007.7445068359375	420.9608459472656	0.9977279305458069	903.518798828125	327.9071350097656	0.9993242025375366	367.8977355957031	395.5861511230469	0.9999948740005493	318.6476745605469	416.5486145019531	0.999994158744812	349.6079406738281	445.4299621582031	0.9999849796295166	215.91233825683594	467.38299560546875	0.9999825954437256	20191009_behavior_1_1.
562	1061.1151123046875	256.63555908203125	0.9899745583534241	1062.8946533203125	389.4288024902344	0.9590548276901245	932.8162231445312	390.91253662109375	0.9980176687240601	935.7119140625	258.3179626464844	0.969582736492157	1000.2510986328125	230.49708557128906	0.9982370138168335	1083.4876708984375	325.6609191894531	0.976693332195282	1007.2656860351562	420.9280090332031	0.9994679093360901	902.7638549804688	327.8855895996094	0.9993200302124023	367.8977355957031	395.9172668457031	0.9999905824661255	319.09332275390625	416.5937194824219	0.9999929666519165	349.80169677734375	445.3231506347656	0.9999752044677734	215.32901000976562	467.38299560546875	0.9987087249755859	20191009_behavior_1_1.
563	1062.8575439453125	256.63555908203125	0.9834722280502319	1062.9471435546875	389.1805725097656	0.9641494154930115	930.6184692382812	390.623779296875	0.9981212019920349	935.7119140625	258.3179626464844	0.9955926537513733	1000.35400390625	230.48272705078125	0.9985742568969727	1083.4876708984375	325.5387268066406	0.792356014251709	1007.2656860351562	420.7872314453125	0.9991177916526794	902.7638549804688	327.8855895996094	0.9985678195953369	367.8977355957031	396.2672424316406	0.9999964237213135	319.09619140625	416.5937194824219	0.9999973773956299	349.8497314453125	445.3231506347656	0.999984860420227	215.32901000976562	466.83966064453125	0.9999668598175049	20191009_behavior_1_1.
564	1062.8575439453125	256.63555908203125	0.9950568675994873	1062.9471435546875	387.8905029296875	0.979174792766571	932.8162231445312	389.7269592285156	0.9929633736610413	935.7119140625	258.3179626464844	0.988524854183197	1000.35400390625	230.48272705078125	0.9997801184654236	1083.4876708984375	325.2132873535156	0.9847699403762817	1007.2656860351562	420.9608459472656	0.9991618394851685	901.3324584960938	327.478515625	0.9992089867591858	367.6749572753906	396.45220947265625	0.9999954700469971	319.5007019042969	417.05511474609375	0.9999973773956299	349.8497314453125	445.6053466796875	0.9999825954437256	215.32901000976562	466.83966064453125	0.9999520778656006	20191009_behavior_1_1.
565	1062.8575439453125	258.2144775390625	0.986817479133606	1062.9471435546875	386.9566650390625	0.9579896926879883	929.83837890625	389.7269592285156	0.9947894811630249	935.7119140625	258.3179626464844	0.9822334051132202	1000.8192749023438	230.48272705078125	0.9990181922912598	1083.4876708984375	325.2132873535156	0.9581889510154724	1007.5120849609375	420.87493896484375	0.9978305697441101	902.6328735351562	327.9071350097656	0.9989890456199646	368.1522521972656	398.3057861328125	0.9999936819076538	319.5007019042969	418.2327880859375	0.9999979734420776	350.1160888671875	446.0511169433594	0.9999840259552002	215.32901000976562	466.3077392578125	0.9998830556869507	20191009_behavior_1_1.
566	1062.0078125	258.2144775390625	0.9973892569541931	1063.33984375	386.9566650390625	0.9736738204956055	933.3104248046875	389.91253662109375	0.9906535744667053	935.7119140625	258.9063415527344	0.9832524061203003	1000.8192749023438	230.49708557128906	0.9988259673118591	1083.4368896484375	325.2132873535156	0.9914455413818359	1007.2656860351562	420.87493896484375	0.9995825886726379	902.583251953125	327.47576904296875	0.999099850654602	368.2350158691406	398.5853576660156	0.9999903440475464	319.7749938964844	418.2327880859375	0.9999988079071045	350.3686828613281	446.0511169433594	0.9999825954437256	215.32901000976562	466.3077392578125	0.9999850988388062	20191009_behavior_1_1.
567	1062.0078125	258.2144775390625	0.9903498888015747	1063.4532470703125	386.1722717285156	0.7572137713432312	930.6583251953125	389.91253662109375	0.9967382550239563	935.8268432617188	258.9063415527344	0.871697187423706	1001.2577514648438	230.52081298828125	0.9985772371292114	1083.4368896484375	324.03863525390625	0.9771266579627991	1006.89794921875	421.0072021484375	0.997978150844574	902.6328735351562	327.47576904296875	0.9994903802871704	368.2350158691406	398.79840087890625	0.9999920129776001	319.8844299316406	418.2327880859375	0.9999963045120239	350.3819580078125	446.0511169433594	0.9999805688858032	214.7341766357422	466.83966064453125	0.9999631643295288	20191009_behavior_1_1.
568	1061.3341064453125	256.0840759277344	0.9836930632591248	1063.909912109375	386.0891418457031	0.9640613198280334	933.3574829101562	390.46685791015625	0.9985564351081848	932.74560546875	262.3071594238281	0.9807559847831726	1001.2753295898438	230.63467407226562	0.99868243932724	1083.4368896484375	322.74505615234375	0.9858754277229309	1006.89794921875	421.1327209472656	0.999242901802063	902.6328735351562	327.47576904296875	0.9995405673980713	368.2350158691406	398.8476867675781	0.9999935626983643	319.96307373046875	417.3998107910156	0.9999980926513672	350.4830017089844	446.22015380859375	0.9999803304672241	214.7341766357422	466.2131042480469	0.9999293088912964	20191009_behavior_1_1.
569	1061.666015625	256.2273254394531	0.99540776014328	1063.909912109375	386.1722717285156	0.9221857190132141	933.3832397460938	391.7500305175781	0.9950389266014099	935.8268432617188	258.9063415527344	0.9924128651618958	1001.2753295898438	230.63467407226562	0.9993497729301453	1083.4368896484375	320.2538757324219	0.9952787160873413	1007.5120849609375	421.1327209472656	0.9989511966705322	902.6328735351562	328.2605285644531	0.9987807869911194	368.2350158691406	399.24212646484375	0.99998939037323	320.0644226074219	417.38519287109375	0.9999983310699463	350.4830017089844	445.74285888671875	0.9999759197235107	214.7341766357422	466.2131042480469	0.9999338388442993	20191009_behavior_1_1.
570	1061.666015625	256.2273254394531	0.9952902793884277	1063.4532470703125	387.7918395996094	0.8489508628845215	933.3832397460938	391.81365966796875	0.9965096116065979	935.8268432617188	258.9063415527344	0.9666321873664856	1000.743896484375	230.63467407226562	0.9992449283599854	1083.4368896484375	319.39178466796875	0.9922947883605957	1006.9088745117188	421.2567138671875	0.99892657995224	902.583251953125	328.2605285644531	0.9991878867149353	368.1607971191406	399.24212646484375	0.9999936819076538	320.0644226074219	417.38519287109375	0.9999985694885254	350.46246337890625	445.74285888671875	0.9999758005142212	215.12289428710938	466.93133544921875	0.9998499155044556	20191009_behavior_1_1.
571	1062.0313720703125	256.4303283691406	0.9951798915863037	1063.59619140625	387.4912109375	0.9889244437217712	933.3832397460938	391.81365966796875	0.9978558421134949	932.74560546875	261.75885009765625	0.9920660853385925	1000.743896484375	230.63467407226562	0.9993851184844971	1083.416748046875	319.39178466796875	0.9825413823127747	1008.0994262695312	421.1327209472656	0.9995129108428955	903.6997680664062	328.6219177246094	0.999234676361084	367.9825134277344	399.31121826171875	0.9999872446060181	320.1516418457031	417.3998107910156	0.999997615814209	350.4830017089844	446.22015380859375	0.9999837875366211	215.81698608398438	466.9407043457031	0.9999921321868896	20191009_behavior_1_1.
572	1061.666015625	256.2273254394531	0.9971007704734802	1063.4227294921875	387.7918395996094	0.9094443321228027	933.3832397460938	391.81365966796875	0.9958232641220093	932.74560546875	261.75885009765625	0.9641628265380859	1000.743896484375	230.47140502929688	0.9994670748710632	1083.416748046875	319.39178466796875	0.9622735381126404	1008.3331909179688	421.1327209472656	0.9977072477340698	902.6270141601562	328.6219177246094	0.9997037053108215	367.9825134277344	399.3179931640625	0.9999921321868896	320.1516418457031	417.3998107910156	0.9999985694885254	350.4830017089844	446.22015380859375	0.999982476234436	215.81698608398438	466.93133544921875	0.9999350309371948	20191009_behavior_1_1.
573	1061.666015625	256.4303283691406	0.99598228931427	1063.2552490234375	387.7918395996094	0.9606744050979614	932.8078002929688	393.1611633300781	0.9971920847892761	933.4813232421875	261.75885009765625	0.9853147268295288	1000.743896484375	230.47140502929688	0.9994041919708252	1083.5159912109375	320.0747375488281	0.9542206525802612	1008.3331909179688	421.0280456542969	0.999160885810852	902.6270141601562	328.6219177246094	0.9989012479782104	367.9825134277344	399.31121826171875	0.9999899864196777	321.7513732910156	417.81646728515625	0.9999986886978149	350.46246337890625	445.7668762207031	0.9999798536300659	215.81698608398438	466.93133544921875	0.9999279975891113	20191009_behavior_1_1.
574	1062.0313720703125	256.7138366699219	0.9936928749084473	1063.2552490234375	387.7259826660156	0.9609276056289673	932.8078002929688	393.63702392578125	0.9946404099464417	933.4813232421875	261.75885009765625	0.9783986210823059	1001.8370971679688	230.47140502929688	0.9994520545005798	1083.5159912109375	322.815185546875	0.9925906658172607	1007.6395263671875	420.71630859375	0.9995635151863098	904.1115112304688	328.5278625488281	0.9993646740913391	368.0423278808594	398.84210205078125	0.9999889135360718	321.7513732910156	418.34771728515625	0.9999990463256836	350.29193115234375	446.5475769042969	0.9999842643737793	215.44386291503906	466.64642333984375	0.9999797344207764	20191009_behavior_1_1.
575	1062.3836669921875	256.75787353515625	0.9906471371650696	1063.2552490234375	387.7259826660156	0.9424790143966675	934.915771484375	393.1611633300781	0.998757004737854	937.6287841796875	258.38580322265625	0.9624167084693909	1001.8370971679688	230.26043701171875	0.9978784322738647	1083.5159912109375	325.0104675292969	0.9763979911804199	1007.6395263671875	420.71630859375	0.9984996318817139	904.1115112304688	327.4631652832031	0.9990320205688477	368.1582946777344	398.84210205078125	0.9999920129776001	321.7513732910156	417.8818664550781	0.9999994039535522	350.29193115234375	446.0670166015625	0.9999716281890869	215.44386291503906	466.5668029785156	0.9999856948852539	20191009_behavior_1_1.
576	1062.3836669921875	256.75787353515625	0.9949192404747009	1063.2552490234375	388.11834716796875	0.9613487720489502	932.8078002929688	393.1171569824219	0.9980307221412659	939.0810546875	256.96435546875	0.9953063130378723	1001.8697509765625	230.66891479492188	0.9988104104995728	1083.5267333984375	325.0104675292969	0.9887644052505493	1007.6395263671875	420.712890625	0.99916672706604	903.983642578125	327.4631652832031	0.9984958171844482	368.1936950683594	398.84210205078125	0.9999904632568359	320.34027099609375	417.8818664550781	0.9999988079071045	350.29193115234375	445.7668762207031	0.9999831914901733	215.44386291503906	466.5668029785156	0.9998973608016968	20191009_behavior_1_1.
577	1062.3836669921875	256.75787353515625	0.9952771663665771	1063.40234375	387.7259826660156	0.9789062738418579	932.8078002929688	393.1171569824219	0.9972924590110779	939.0810546875	256.96435546875	0.9896600246429443	1001.8370971679688	230.66891479492188	0.999308705329895	1083.5267333984375	325.0104675292969	0.9914032816886902	1007.6395263671875	420.6566162109375	0.9992843270301819	903.983642578125	327.4631652832031	0.9984599351882935	368.604248046875	398.6390686035156	0.9999910593032837	320.0377197265625	418.34771728515625	0.9999985694885254	350.29193115234375	446.0670166015625	0.9999781847000122	215.44593811035156	466.5668029785156	0.9999583959579468	20191009_behavior_1_1.
578	1063.4739990234375	258.11639404296875	0.9973245859146118	1063.9552001953125	387.9076843261719	0.9610635638237	931.6944580078125	391.4071044921875	0.9979463219642639	939.0810546875	256.96435546875	0.9716235399246216	1001.572998046875	230.66891479492188	0.9990467429161072	1083.5748291015625	324.9557189941406	0.987727165222168	1008.744384765625	420.6566162109375	0.997800886631012	903.917236328125	327.0181579589844	0.9991287589073181	368.604248046875	398.6390686035156	0.9999959468841553	320.0377197265625	418.34771728515625	0.9999942779541016	350.3953857421875	446.100830078125	0.9999812841415405	215.63299560546875	467.0091247558594	0.9999028444290161	20191009_behavior_1_1.
579	1062.3836669921875	256.75787353515625	0.9936442375183105	1064.0751953125	387.9076843261719	0.9648488163948059	931.6390991210938	390.97784423828125	0.9960281848907471	939.0810546875	256.5061950683594	0.9934553503990173	1001.572998046875	230.7950439453125	0.9995837807655334	1083.54052734375	324.93157958984375	0.9752944707870483	1008.744384765625	420.647705078125	0.9992684721946716	903.646240234375	326.42303466796875	0.9988439083099365	368.604248046875	398.6390686035156	0.9999942779541016	319.1114196777344	418.77325439453125	0.9999979734420776	350.3953857421875	446.100830078125	0.9999781847000122	215.87869262695312	467.2335205078125	0.9999741315841675	20191009_behavior_1_1.
580	1063.4739990234375	258.11639404296875	0.9963080883026123	1064.4212646484375	386.2445983886719	0.98380047082901	931.6390991210938	390.52587890625	0.9979097247123718	939.45947265625	256.4930419921875	0.993655800819397	1001.6522216796875	230.7950439453125	0.9995555281639099	1083.5748291015625	324.7002868652344	0.9898980855941772	1008.744384765625	420.6410217285156	0.9993372559547424	902.7378540039062	326.3427429199219	0.99826979637146	369.0500183105469	398.6390686035156	0.9999960660934448	319.1114196777344	418.77325439453125	0.9999994039535522	350.4862976074219	446.100830078125	0.9999812841415405	215.87869262695312	467.2335205078125	0.9999641180038452	20191009_behavior_1_1.
581	1063.4739990234375	258.11639404296875	0.997017502784729	1064.4212646484375	386.2445983886719	0.9043756723403931	931.6944580078125	390.52587890625	0.9908822774887085	939.0628051757812	256.4930419921875	0.9657682776451111	1001.6522216796875	230.73226928710938	0.9996236562728882	1083.54052734375	324.93157958984375	0.9865549802780151	1008.2578735351562	420.6410217285156	0.9984826445579529	903.646240234375	326.3427429199219	0.9994589686393738	369.0500183105469	398.6390686035156	0.9999933242797852	320.6061096191406	418.77325439453125	0.9999979734420776	350.3953857421875	446.100830078125	0.999985933303833	216.5132598876953	467.2335205078125	0.9998059868812561	20191009_behavior_1_1.
582	1063.4739990234375	259.06768798828125	0.9984655380249023	1063.9552001953125	386.9859313964844	0.9957789182662964	931.6390991210938	390.52587890625	0.9972469806671143	939.0628051757812	256.4930419921875	0.973305881023407	1001.6522216796875	230.8716278076172	0.999731719493866	1083.7530517578125	324.7002868652344	0.984969973564148	1008.2578735351562	420.647705078125	0.9988570213317871	902.7378540039062	326.3427429199219	0.9990260601043701	369.0368957519531	398.7978210449219	0.9999902248382568	320.6061096191406	418.77325439453125	0.9999982118606567	350.56671142578125	446.100830078125	0.9999803304672241	215.87869262695312	467.0091247558594	0.9998646974563599	20191009_behavior_1_1.
583	1063.0006103515625	259.06768798828125	0.996701180934906	1064.8526611328125	386.1039123535156	0.9829315543174744	931.9699096679688	390.97784423828125	0.9906911253929138	939.0628051757812	256.4930419921875	0.9855386018753052	1001.6522216796875	230.73226928710938	0.9996945858001709	1083.621337890625	324.93157958984375	0.9066306352615356	1006.7249145507812	420.7216491699219	0.999638557434082	902.045654296875	326.9403381347656	0.9990921020507812	368.5882873535156	398.97564697265625	0.9999918937683105	320.4470520019531	418.2100830078125	0.9999974966049194	350.80596923828125	447.0044860839844	0.9999799728393555	214.55746459960938	466.4412841796875	0.9999063014984131	20191009_behavior_1_1.
584	1063.0006103515625	259.06768798828125	0.9832639098167419	1063.7652587890625	385.5653076171875	0.8368369936943054	931.9699096679688	391.294677734375	0.997500479221344	939.45947265625	256.2826843261719	0.9907653331756592	1001.4572143554688	230.59249877929688	0.9983781576156616	1083.7530517578125	323.73956298828125	0.9757038354873657	1006.7249145507812	420.7216491699219	0.999525785446167	902.045654296875	327.829833984375	0.9996032118797302	368.3392028808594	398.97564697265625	0.9999943971633911	320.4470520019531	418.2100830078125	0.9999984502792358	350.80596923828125	445.9888000488281	0.9999943971633911	214.55746459960938	466.4412841796875	0.9999576807022095	20191009_behavior_1_1.
585	1063.0006103515625	257.7765197753906	0.9926429390907288	1063.7652587890625	385.1014404296875	0.9601064920425415	933.3619995117188	391.80230712890625	0.9973738193511963	939.33642578125	256.7569580078125	0.9682904481887817	1000.880126953125	230.71714782714844	0.9995844960212708	1083.7530517578125	324.44085693359375	0.9871972799301147	1006.5980224609375	420.7990417480469	0.9974019527435303	902.045654296875	327.829833984375	0.999405026435852	368.3392028808594	399.0188293457031	0.999990701675415	320.4470520019531	417.9857482910156	0.9999991655349731	350.80377197265625	446.2032470703125	0.9999866485595703	215.62164306640625	466.4412841796875	0.9999703168869019	20191009_behavior_1_1.
586	1063.0006103515625	257.7765197753906	0.9915252327919006	1063.7652587890625	385.1014404296875	0.673349916934967	931.7901611328125	391.44189453125	0.9971157312393188	939.33642578125	256.7569580078125	0.9578624963760376	1000.880126953125	230.59249877929688	0.9993120431900024	1083.9608154296875	323.73956298828125	0.9738835096359253	1006.7610473632812	420.7990417480469	0.9975085258483887	901.8995361328125	327.1747131347656	0.9996724128723145	368.1606140136719	398.97564697265625	0.9999892711639404	319.6964111328125	417.9857482910156	0.9999988079071045	350.81072998046875	446.5451965332031	0.9999728202819824	215.62164306640625	465.6605529785156	0.999955415725708	20191009_behavior_1_1.
587	1061.798828125	256.4539489746094	0.9967553019523621	1063.765380859375	385.1014404296875	0.9453521966934204	932.0517578125	391.9657287597656	0.9964399933815002	939.33642578125	257.12127685546875	0.9871215224266052	1001.136474609375	230.52723693847656	0.9990003705024719	1083.9608154296875	324.44085693359375	0.9869555830955505	1006.7610473632812	420.7990417480469	0.9983307719230652	901.8995361328125	327.23748779296875	0.9991679191589355	368.12548828125	398.8748779296875	0.9999948740005493	319.611572265625	417.9857482910156	0.999998927116394	350.80377197265625	446.2032470703125	0.9999783039093018	215.62164306640625	465.6605529785156	0.9999114274978638	20191009_behavior_1_1.
588	1061.2884521484375	256.5378723144531	0.9954354166984558	1063.7652587890625	387.8916015625	0.9697301387786865	932.0517578125	391.44189453125	0.9952970147132874	939.33642578125	257.12127685546875	0.9899529814720154	1001.4572143554688	230.59249877929688	0.999187171459198	1083.9608154296875	324.44085693359375	0.9934625625610352	1006.9841918945312	421.0293273925781	0.9994540810585022	901.8995361328125	327.23748779296875	0.9992595314979553	368.1606140136719	398.8748779296875	0.9999886751174927	319.611572265625	417.9857482910156	0.9999979734420776	350.5025329589844	446.2032470703125	0.9999758005142212	215.62164306640625	467.4386291503906	0.9999755620956421	20191009_behavior_1_1.
589	1063.4952392578125	257.7765197753906	0.981767475605011	1062.73388671875	388.699951171875	0.9859366416931152	933.296875	391.44189453125	0.9944196343421936	934.2546997070312	260.3573913574219	0.9680566787719727	1002.0488891601562	230.52723693847656	0.9996088147163391	1083.915283203125	324.44085693359375	0.9636371731758118	1006.9841918945312	421.06683349609375	0.9990158081054688	902.674072265625	327.1747131347656	0.9996464252471924	368.6239929199219	399.08935546875	0.9999905824661255	321.3396301269531	417.9857482910156	0.9999982118606567	350.6045227050781	446.2032470703125	0.9999740123748779	215.62164306640625	466.8074645996094	0.999945878982544	20191009_behavior_1_1.
590	1061.605224609375	257.1445617675781	0.9952611327171326	1062.73388671875	388.699951171875	0.9022442698478699	932.0517578125	390.68621826171875	0.9948700666427612	934.2546997070312	260.3573913574219	0.9769344925880432	1002.0488891601562	230.52723693847656	0.998802900314331	1083.915283203125	322.5162658691406	0.9739614129066467	1008.5587158203125	421.1169128417969	0.9987057447433472	902.4398193359375	327.1182556152344	0.9994893074035645	368.5537109375	399.08935546875	0.9999902248382568	319.611572265625	417.532958984375	0.9999982118606567	350.5025329589844	446.3883056640625	0.9999775886535645	215.6918487548828	467.69921875	0.9999030828475952	20191009_behavior_1_1.
591	1061.605224609375	257.1445617675781	0.9940251708030701	1062.73388671875	388.699951171875	0.8201339244842529	933.296875	390.68621826171875	0.9951022863388062	934.2546997070312	261.2702941894531	0.9723137617111206	1002.0635375976562	230.654296875	0.9995267391204834	1083.3111572265625	324.4671936035156	0.9819083213806152	1008.5587158203125	421.11962890625	0.9992303848266602	903.0475463867188	327.23748779296875	0.9993330836296082	368.5537109375	399.08935546875	0.9999918937683105	319.5649108886719	418.08624267578125	0.9999983310699463	350.37548828125	446.3883056640625	0.9999731779098511	215.3362579345703	467.9031982421875	0.999896764755249	20191009_behavior_1_1.
592	1061.890869140625	257.92779541015625	0.9954434633255005	1062.73388671875	388.699951171875	0.9694299101829529	933.296875	390.5193786621094	0.9912932515144348	934.2546997070312	261.2702941894531	0.9887633323669434	1002.0635375976562	230.7476348876953	0.9994774460792542	1083.3111572265625	324.6851501464844	0.9778662323951721	1008.85791015625	421.1236267089844	0.9993029832839966	903.0475463867188	327.1182556152344	0.998921275138855	368.5537109375	399.08935546875	0.9999915361404419	321.35321044921875	417.4497985839844	0.999995231628418	350.36004638671875	446.3883056640625	0.9999821186065674	215.36529541015625	467.69921875	0.9997877478599548	20191009_behavior_1_1.
593	1061.890869140625	257.92779541015625	0.9949144124984741	1062.9906005859375	388.73052978515625	0.9549317955970764	932.436767578125	390.4096984863281	0.9982948899269104	932.3851928710938	262.9169006347656	0.9180295467376709	1000.8522338867188	230.7734832763672	0.9993866682052612	1083.3111572265625	322.5162658691406	0.9910330176353455	1008.5587158203125	421.1474304199219	0.9987961053848267	903.0475463867188	327.1182556152344	0.9990441203117371	368.1444396972656	398.9618225097656	0.9999861717224121	319.75360107421875	417.4497985839844	0.9999983310699463	349.92572021484375	445.98480224609375	0.9999841451644897	215.36529541015625	466.8074645996094	0.9996448755264282	20191009_behavior_1_1.
594	1061.605224609375	257.1445617675781	0.9620004296302795	1063.2017822265625	388.663330078125	0.9743179678916931	932.436767578125	390.4096984863281	0.9925474524497986	936.3924560546875	258.98748779296875	0.9757120013237	1000.1585693359375	230.9039306640625	0.9989200830459595	1082.675048828125	320.59112548828125	0.8783113956451416	1008.3629150390625	421.1236267089844	0.9991875290870667	903.0455322265625	328.1117248535156	0.9987459182739258	368.1444396972656	398.4083251953125	0.9999922513961792	319.5450134277344	417.4497985839844	0.999998927116394	349.92572021484375	446.3883056640625	0.9999818801879883	214.88189697265625	467.791259765625	0.9999849796295166	20191009_behavior_1_1.
595	1061.0560302734375	256.43255615234375	0.9919261336326599	1062.9906005859375	388.73052978515625	0.9770616888999939	932.436767578125	391.2019348144531	0.9992400407791138	936.3924560546875	258.98748779296875	0.9764994978904724	1000.8522338867188	230.9039306640625	0.9992135763168335	1082.2652587890625	324.59466552734375	0.8672829866409302	1008.0771484375	421.1236267089844	0.9992905855178833	903.7493286132812	328.2008056640625	0.9995014667510986	368.1322021484375	398.35302734375	0.9999927282333374	319.75360107421875	418.08624267578125	0.9999967813491821	349.92572021484375	446.3177490234375	0.9999836683273315	214.75418090820312	465.7085876464844	0.9999092817306519	20191009_behavior_1_1.
596	1061.0560302734375	256.43255615234375	0.9885444045066833	1062.9906005859375	388.73052978515625	0.9743218421936035	932.436767578125	391.2019348144531	0.9991503953933716	937.04150390625	258.72314453125	0.9862177968025208	1000.8522338867188	230.94387817382812	0.9983981251716614	1082.2652587890625	319.75567626953125	0.9855258464813232	1008.0771484375	421.07861328125	0.9986963868141174	903.0455322265625	328.2008056640625	0.9993444085121155	368.1322021484375	398.3520812988281	0.999992847442627	319.75360107421875	418.272216796875	0.9999980926513672	350.2757873535156	445.83111572265625	0.9999758005142212	214.75418090820312	465.7085876464844	0.9999005794525146	20191009_behavior_1_1.
597	1060.651611328125	256.28338623046875	0.9954617619514465	1062.9906005859375	388.663330078125	0.9651210308074951	932.5897827148438	391.97076416015625	0.9987137317657471	937.04150390625	258.98748779296875	0.9926482439041138	1000.2402954101562	230.94387817382812	0.9996106028556824	1082.2652587890625	319.7146301269531	0.9383324980735779	1008.0771484375	421.07861328125	0.998953104019165	903.7493286132812	328.5994567871094	0.998127281665802	368.10455322265625	398.2342834472656	0.9999860525131226	319.75360107421875	418.272216796875	0.999998927116394	350.2757873535156	446.0670471191406	0.9999716281890869	214.51681518554688	467.2870178222656	0.999976634979248	20191009_behavior_1_1.
598	1060.651611328125	256.28338623046875	0.9916241765022278	1064.24462890625	388.663330078125	0.8441890478134155	932.5897827148438	392.7033996582031	0.9891042709350586	937.04150390625	258.98748779296875	0.9889651536941528	1001.3428344726562	230.9379425048828	0.9995068311691284	1083.0885009765625	319.75567626953125	0.9757757782936096	1008.1990966796875	421.04815673828125	0.9982234835624695	903.0455322265625	328.2008056640625	0.9996770620346069	368.10455322265625	398.2342834472656	0.9999861717224121	319.1620788574219	418.305419921875	0.9999960660934448	350.32904052734375	446.0670471191406	0.9999634027481079	214.49307250976562	467.2870178222656	0.9999133348464966	20191009_behavior_1_1.
599	1062.00927734375	256.28338623046875	0.9952239394187927	1064.6246337890625	387.5562744140625	0.9464157223701477	932.5111083984375	391.97076416015625	0.9972949624061584	936.5706176757812	259.0769348144531	0.985784113407135	1001.3428344726562	230.9379425048828	0.9993359446525574	1084.44287109375	319.75567626953125	0.9617733359336853	1008.1748046875	421.07861328125	0.9982233643531799	902.741943359375	328.6271057128906	0.9992018342018127	367.829833984375	398.2342834472656	0.999993085861206	320.0015563964844	418.305419921875	0.9999984502792358	350.32904052734375	446.0670471191406	0.9999772310256958	214.49307250976562	466.4379577636719	0.9998817443847656	20191009_behavior_1_1.
600	1062.00927734375	256.28338623046875	0.9916428327560425	1064.6246337890625	387.5562744140625	0.9831531643867493	932.5111083984375	391.97076416015625	0.9968478083610535	936.5706176757812	259.0769348144531	0.9930627942085266	1001.3428344726562	230.9379425048828	0.999233603477478	1084.44287109375	319.75567626953125	0.943703830242157	1008.1748046875	421.04815673828125	0.9991015195846558	902.2228393554688	327.46441650390625	0.9994611144065857	368.10455322265625	398.2102355957031	0.9999910593032837	319.75201416015625	418.4273681640625	0.9999972581863403	350.5542297363281	446.0670471191406	0.9999802112579346	215.14154052734375	466.4379577636719	0.9999669790267944	20191009_behavior_1_1.
601	1061.9986572265625	256.28338623046875	0.9946632385253906	1064.6246337890625	387.8218078613281	0.9708196520805359	930.2340698242188	390.5096435546875	0.9962347149848938	934.6133422851562	259.8909606933594	0.989018976688385	1001.2393188476562	230.45608520507812	0.999487042427063	1083.4783935546875	325.593505859375	0.9906896352767944	1008.1990966796875	421.04815673828125	0.9993407130241394	902.18212890625	327.46441650390625	0.9998000264167786	368.10455322265625	398.4716796875	0.9999916553497314	319.75201416015625	418.4273681640625	0.9999988079071045	350.32904052734375	446.0670471191406	0.9999834299087524	214.90896606445312	466.4379577636719	0.9999881982803345	20191009_behavior_1_1.
602	1062.00927734375	255.76084899902344	0.9932740926742554	1063.6005859375	388.8369140625	0.9319489002227783	930.2340698242188	390.5096435546875	0.9968138337135315	936.5706176757812	259.0769348144531	0.9773504734039307	1001.2393188476562	230.45608520507812	0.9997314810752869	1083.3778076171875	325.593505859375	0.9833488464355469	1008.1748046875	421.04815673828125	0.9986925721168518	902.18212890625	327.4092102050781	0.9996763467788696	367.8722229003906	398.9223327636719	0.9999923706054688	319.75201416015625	418.4273681640625	0.9999984502792358	350.32696533203125	446.00506591796875	0.9999691247940063	215.1524200439453	465.73895263671875	0.9999736547470093	20191009_behavior_1_1.
603	1062.097412109375	257.79705810546875	0.9951547384262085	1063.308837890625	387.8218078613281	0.971304714679718	930.2340698242188	389.5863952636719	0.9974676370620728	936.8702392578125	258.9972839355469	0.9893519282341003	1001.1552734375	230.45608520507812	0.9996210336685181	1083.3778076171875	325.593505859375	0.9653812646865845	1008.1748046875	420.7449951171875	0.9988686442375183	902.0935668945312	327.27557373046875	0.9996246099472046	367.8722229003906	398.755126953125	0.999985933303833	319.75201416015625	418.4273681640625	0.9999971389770508	350.0639953613281	446.00506591796875	0.9999749660491943	215.71009826660156	466.4379577636719	0.9998149275779724	20191009_behavior_1_1.
604	1062.097412109375	257.79705810546875	0.994504988193512	1063.308837890625	387.8218078613281	0.9735779762268066	930.2340698242188	389.46246337890625	0.9947243332862854	939.2127685546875	257.33160400390625	0.9889872670173645	1001.1552734375	230.45608520507812	0.9993044137954712	1083.288330078125	325.593505859375	0.9849758744239807	1008.0009155273438	420.6181335449219	0.9983495473861694	902.0173950195312	327.0729675292969	0.9979521632194519	367.8722229003906	398.9223327636719	0.9999872446060181	319.40362548828125	418.5139465332031	0.9999957084655762	349.53253173828125	446.00506591796875	0.9999752044677734	215.71009826660156	465.73895263671875	0.999982476234436	20191009_behavior_1_1.
605	1062.097412109375	257.79705810546875	0.9927379488945007	1063.6005859375	387.6669921875	0.9363753795623779	930.3043212890625	389.5863952636719	0.995815098285675	939.2127685546875	257.33160400390625	0.9951062202453613	1001.1552734375	230.49607849121094	0.9996604919433594	1083.288330078125	324.96331787109375	0.9607555866241455	1008.2330322265625	420.7449951171875	0.9987967014312744	902.0173950195312	327.27557373046875	0.9992302656173706	367.8722229003906	398.9223327636719	0.9999874830245972	319.40362548828125	417.51580810546875	0.9999970197677612	349.53253173828125	445.7251892089844	0.9999771118164062	215.9385986328125	466.1390075683594	0.9999163150787354	20191009_behavior_1_1.
606	1062.097412109375	257.6210632324219	0.9979925155639648	1063.68701171875	386.8790588378906	0.9549634456634521	933.5719604492188	390.861328125	0.9981801509857178	940.2650756835938	256.498046875	0.9860906600952148	1001.1552734375	230.6938018798828	0.9994058609008789	1083.288330078125	320.1207275390625	0.9805251359939575	1008.2330322265625	421.1474609375	0.9983997941017151	902.0173950195312	327.0729675292969	0.9988460540771484	367.8836669921875	398.90765380859375	0.9999841451644897	319.8848571777344	417.51580810546875	0.9999982118606567	349.69439697265625	445.7251892089844	0.99997878074646	215.9385986328125	466.1390075683594	0.9999780654907227	20191009_behavior_1_1.
607	1063.0814208984375	257.98834228515625	0.9953802824020386	1064.637451171875	385.8137512207031	0.9761537909507751	930.810302734375	390.7362976074219	0.9799240827560425	940.2650756835938	255.5468292236328	0.9567252397537231	1001.005615234375	230.8450164794922	0.998989999294281	1083.8348388671875	320.1207275390625	0.9735692739486694	1008.4807739257812	420.7449951171875	0.9987879395484924	902.0173950195312	327.14642333984375	0.9995608925819397	367.8836669921875	398.755126953125	0.9999892711639404	319.8848571777344	417.51580810546875	0.999997615814209	349.9786376953125	445.7251892089844	0.9999728202819824	215.9385986328125	466.1390075683594	0.9999181032180786	20191009_behavior_1_1.
608	1062.0693359375	257.6210632324219	0.9932428002357483	1064.637451171875	385.8137512207031	0.964066743850708	930.810302734375	390.7362976074219	0.9958861470222473	940.6917114257812	255.5468292236328	0.9920808672904968	1001.58447265625	230.8450164794922	0.9995943903923035	1083.8348388671875	319.53472900390625	0.9886617660522461	1008.5076293945312	421.0513000488281	0.9995237588882446	902.0173950195312	327.0729675292969	0.9995181560516357	367.6302490234375	398.73919677734375	0.9999887943267822	319.8848571777344	418.3528137207031	0.9999986886978149	349.69439697265625	445.3984375	0.999975323677063	215.9385986328125	466.1390075683594	0.9999866485595703	20191009_behavior_1_1.
609	1062.0693359375	256.6103820800781	0.994975209236145	1063.889892578125	386.5489501953125	0.9448903203010559	932.534912109375	392.18072509765625	0.9970261454582214	940.6917114257812	255.5468292236328	0.9940738081932068	1001.8203125	230.72227478027344	0.9992782473564148	1083.8348388671875	319.53472900390625	0.9924001693725586	1008.5076293945312	421.0513000488281	0.9988048076629639	901.6238403320312	327.14642333984375	0.9992644190788269	367.6302490234375	398.7254333496094	0.9999912977218628	319.8848571777344	418.3528137207031	0.9999978542327881	349.69439697265625	445.3984375	0.9999818801879883	215.68524169921875	466.57269287109375	0.9999713897705078	20191009_behavior_1_1.
610	1062.431884765625	256.6103820800781	0.9952642917633057	1063.889892578125	386.5489501953125	0.9000367522239685	932.151123046875	390.7362976074219	0.9872438311576843	941.964599609375	255.4393768310547	0.9700623154640198	1001.8203125	230.72227478027344	0.9995853304862976	1083.990966796875	319.53472900390625	0.9812774062156677	1008.5076293945312	420.9310607910156	0.9993859529495239	901.7183837890625	326.87158203125	0.999355137348175	367.53167724609375	398.73919677734375	0.999984860420227	318.9866638183594	418.3688659667969	0.9999972581863403	349.69439697265625	445.9102478027344	0.9999812841415405	215.4439697265625	466.57269287109375	0.9999004602432251	20191009_behavior_1_1.
611	1062.7744140625	257.51312255859375	0.9959238767623901	1063.46923828125	386.5489501953125	0.9543384313583374	930.810302734375	390.7362976074219	0.9967135190963745	942.176513671875	255.5468292236328	0.9892210960388184	1001.8203125	230.6231231689453	0.9992627501487732	1084.4002685546875	319.53472900390625	0.957456111907959	1008.3739013671875	420.9310607910156	0.9984233379364014	902.8078002929688	326.87158203125	0.9995577931404114	367.53167724609375	398.7254333496094	0.9999862909317017	318.9866638183594	418.4420166015625	0.9999959468841553	350.01568603515625	445.88214111328125	0.9999738931655884	215.5947723388672	465.294677734375	0.9997723698616028	20191009_behavior_1_1.
612	1062.431884765625	256.6103820800781	0.9944770932197571	1063.46923828125	386.5489501953125	0.9613503813743591	930.3980712890625	391.1177978515625	0.9965041875839233	942.176513671875	255.4393768310547	0.9874292016029358	1001.8203125	230.6231231689453	0.9994106292724609	1084.4002685546875	319.6578063964844	0.9812887907028198	1008.2111206054688	420.9310607910156	0.9994767308235168	902.8078002929688	326.87158203125	0.9992165565490723	367.3765869140625	398.73919677734375	0.999980092048645	318.6040954589844	418.6029357910156	0.9999979734420776	350.06976318359375	445.9102478027344	0.9999715089797974	215.68524169921875	468.2354431152344	0.9996813535690308	20191009_behavior_1_1.
613	1062.7744140625	257.1289978027344	0.9904306530952454	1063.889892578125	386.20953369140625	0.9348233342170715	932.151123046875	391.1177978515625	0.9846934080123901	939.8397827148438	256.5357666015625	0.9861108064651489	1001.8173217773438	230.6231231689453	0.9986454844474792	1084.59423828125	319.6692810058594	0.8974676728248596	1008.2111206054688	420.1802062988281	0.9992296695709229	903.3032836914062	327.5252380371094	0.9975613355636597	367.3765869140625	399.2349853515625	0.9999842643737793	318.9866638183594	418.6029357910156	0.9999991655349731	350.4173278808594	446.0991516113281	0.9999668598175049	215.5947723388672	468.15374755859375	0.9999727010726929	20191009_behavior_1_1.
614	1062.7744140625	257.22027587890625	0.9935234785079956	1063.6810302734375	386.20953369140625	0.9327473044395447	931.5122680664062	390.6630859375	0.9971303343772888	939.8397827148438	255.98268127441406	0.9883717894554138	1001.6183471679688	230.6231231689453	0.9987264275550842	1084.59423828125	319.7920837402344	0.9962121248245239	1008.2111206054688	420.9310607910156	0.9990783929824829	903.3032836914062	326.87158203125	0.9994856119155884	366.2604675292969	399.331298828125	0.9999773502349854	320.3699035644531	418.6618957519531	0.9999972581863403	350.4661865234375	446.4085693359375	0.999982476234436	214.60842895507812	464.19775390625	0.9999760389328003	20191009_behavior_1_1.
615	1062.67529296875	257.1289978027344	0.995070219039917	1063.6810302734375	387.7231140136719	0.938605546951294	931.5122680664062	390.6630859375	0.9975278973579407	937.75341796875	256.5357666015625	0.9522475004196167	1001.1107177734375	230.82403564453125	0.9980506896972656	1084.6370849609375	323.05987548828125	0.9878445267677307	1008.2111206054688	421.2074890136719	0.9984704852104187	903.33544921875	326.35357666015625	0.9994000196456909	366.0705261230469	401.14288330078125	0.9999856948852539	320.3699035644531	419.0906982421875	0.999998927116394	350.4661865234375	446.52435302734375	0.9999802112579346	215.5947723388672	465.0450439453125	0.9995682835578918	20191009_behavior_1_1.
616	1062.67529296875	257.1289978027344	0.9954621195793152	1063.6810302734375	388.3248596191406	0.9924015998840332	931.989990234375	390.6630859375	0.9989675283432007	935.171142578125	259.00830078125	0.997672975063324	1000.49072265625	231.0411834716797	0.9984293580055237	1084.6370849609375	323.1279296875	0.958480954170227	1007.982177734375	420.5604248046875	0.9986783862113953	903.3032836914062	327.3832092285156	0.9992002844810486	359.69677734375	402.9107971191406	0.9999980926513672	318.22784423828125	420.1380310058594	0.9999986886978149	350.1064758300781	446.5518798828125	0.9999924898147583	214.60842895507812	465.0450439453125	0.9999850988388062	20191009_behavior_1_1.
617	1063.223876953125	257.22027587890625	0.9767549633979797	1063.6810302734375	388.3248596191406	0.9730371832847595	932.2169189453125	390.6630859375	0.9921871423721313	935.171142578125	259.00830078125	0.9881510734558105	1000.49072265625	231.0411834716797	0.9991944432258606	1083.952392578125	324.4281921386719	0.9945740103721619	1008.24267578125	420.986328125	0.9991322159767151	902.9732055664062	327.3832092285156	0.9993997812271118	355.8725280761719	402.9107971191406	0.9999996423721313	317.0972595214844	423.08709716796875	0.999995231628418	350.1064758300781	446.898681640625	0.9999939203262329	214.42984008789062	464.288330078125	0.999962568283081	20191009_behavior_1_1.
618	1062.67529296875	257.22027587890625	0.9956794381141663	1063.51611328125	388.3248596191406	0.9908820390701294	932.2169189453125	390.9952087402344	0.9863185882568359	937.75341796875	255.98268127441406	0.9776180386543274	1000.49072265625	231.0411834716797	0.9991318583488464	1083.952392578125	325.7315368652344	0.966760516166687	1006.92236328125	421.0059814453125	0.9987013339996338	902.9732055664062	326.7997741699219	0.9992045760154724	351.97161865234375	402.9107971191406	0.999998927116394	314.06573486328125	424.90875244140625	0.9999898672103882	349.1438293457031	447.02618408203125	0.9999935626983643	214.42984008789062	464.288330078125	0.9994884729385376	20191009_behavior_1_1.
619	1063.2589111328125	260.74884033203125	0.9886847138404846	1063.51611328125	386.5759582519531	0.9499696493148804	932.2169189453125	390.9952087402344	0.9972952008247375	935.171142578125	259.00830078125	0.9802566170692444	1000.49072265625	230.79881286621094	0.9996590614318848	1084.201904296875	325.7315368652344	0.9878627061843872	1008.4105224609375	420.986328125	0.9985774755477905	902.910400390625	327.302001953125	0.9996520280838013	349.8960876464844	399.7806091308594	0.9999849796295166	311.4088439941406	424.90875244140625	0.9999940395355225	348.6108093261719	447.2558898925781	0.9999853372573853	214.4411163330078	465.0085144042969	0.9914211630821228	20191009_behavior_1_1.
620	1063.66650390625	260.74884033203125	0.9824079871177673	1063.1044921875	386.5759582519531	0.8454170227050781	932.3676147460938	394.07916259765625	0.9930199980735779	941.7125244140625	257.3208923339844	0.9869311451911926	1000.8485717773438	230.61090087890625	0.9988094568252563	1083.952392578125	325.7315368652344	0.9324407577514648	1007.830078125	420.5604248046875	0.996898889541626	902.910400390625	327.3832092285156	0.9984171390533447	348.5222473144531	399.0557861328125	0.9999706745147705	311.3258361816406	424.99951171875	0.9999954700469971	346.74609375	447.02618408203125	0.999995231628418	214.42984008789062	464.288330078125	0.9999423027038574	20191009_behavior_1_1.
621	1063.2589111328125	259.24676513671875	0.9918267726898193	1063.4847412109375	386.5315856933594	0.9800383448600769	932.3676147460938	394.07916259765625	0.9951928853988647	941.9481201171875	255.77557373046875	0.9901371002197266	1000.91162109375	230.61090087890625	0.9993033409118652	1083.4515380859375	324.6180725097656	0.9922173023223877	1007.9723510742188	420.527099609375	0.9995108842849731	902.910400390625	329.71112060546875	0.9994487166404724	348.3074645996094	397.0852355957031	0.999932050704956	310.7454528808594	424.99951171875	0.9999891519546509	346.1230163574219	446.898681640625	0.999993085861206	214.4411163330078	465.0085144042969	0.9952942728996277	20191009_behavior_1_1.
622	1062.3988037109375	258.4844665527344	0.9970097541809082	1063.4847412109375	386.5315856933594	0.9698185920715332	931.4476318359375	391.582275390625	0.9941505789756775	941.9481201171875	257.3208923339844	0.9877238273620605	1000.8485717773438	230.61090087890625	0.9993436932563782	1083.3592529296875	324.6180725097656	0.9874487519264221	1007.9723510742188	420.527099609375	0.9993396401405334	902.910400390625	327.302001953125	0.9994592070579529	345.6793518066406	395.8419494628906	0.9999505281448364	310.121337890625	424.4425048828125	0.9999966621398926	345.13336181640625	446.8685607910156	0.9999935626983643	214.4411163330078	465.0085144042969	0.9987568855285645	20191009_behavior_1_1.
623	1063.4967041015625	258.9506530761719	0.9845917820930481	1063.9241943359375	388.0692443847656	0.8794413805007935	930.1171875	390.50860595703125	0.9980143308639526	941.9481201171875	257.3208923339844	0.9634297490119934	1001.0154418945312	230.61090087890625	0.9991921782493591	1083.3592529296875	324.5991516113281	0.9496747255325317	1009.3425903320312	420.4808349609375	0.9978300929069519	902.8396606445312	328.1456604003906	0.9997041821479797	345.6793518066406	394.079345703125	0.9999918937683105	309.2698974609375	423.8400573730469	0.9999963045120239	345.0863952636719	445.2721862792969	0.9999914169311523	214.0294189453125	465.484375	0.9981315732002258	20191009_behavior_1_1.
624	1063.4967041015625	258.55413818359375	0.9924179315567017	1063.9241943359375	388.0692443847656	0.9570502042770386	930.6780395507812	390.50860595703125	0.9980170726776123	941.9481201171875	257.3208923339844	0.9879162311553955	1001.0154418945312	230.53688049316406	0.9986170530319214	1083.3592529296875	324.5991516113281	0.951849639415741	1009.1234130859375	420.4333190917969	0.9990849494934082	902.1024169921875	328.1456604003906	0.9991711378097534	344.38153076171875	394.079345703125	0.9999943971633911	309.04571533203125	423.1747741699219	0.9999979734420776	344.8128356933594	444.9815673828125	0.9999948740005493	212.3426055908203	461.97222900390625	0.9950012564659119	20191009_behavior_1_1.
625	1062.3988037109375	258.4844665527344	0.9918895363807678	1064.1072998046875	386.5315856933594	0.9447218179702759	930.6780395507812	389.93719482421875	0.9965071082115173	942.6016235351562	255.96656799316406	0.9861173033714294	1001.0154418945312	230.80604553222656	0.9991257786750793	1083.5574951171875	324.5991516113281	0.9700690507888794	1009.1261596679688	420.4333190917969	0.9991424083709717	901.9927368164062	328.0324401855469	0.9996094107627869	344.30517578125	394.079345703125	0.9999668598175049	308.57733154296875	423.11895751953125	0.9999973773956299	343.20745849609375	444.6112060546875	0.9999980926513672	212.3426055908203	462.6179504394531	0.9975938200950623	20191009_behavior_1_1.
626	1063.4967041015625	258.55413818359375	0.9956360459327698	1064.1072998046875	388.0692443847656	0.9721584916114807	930.1184692382812	389.9267272949219	0.9971696734428406	939.22314453125	257.81781005859375	0.981276273727417	1001.0154418945312	230.4886016845703	0.9996274709701538	1083.7174072265625	324.4159240722656	0.9918357133865356	1009.1261596679688	421.1811218261719	0.9990899562835693	901.7628173828125	327.5049743652344	0.9996377229690552	343.31732177734375	394.97052001953125	0.9999926090240479	308.01806640625	422.75091552734375	0.9999979734420776	342.7794189453125	444.5757751464844	0.9999967813491821	212.3426055908203	462.6179504394531	0.9992608428001404	20191009_behavior_1_1.
627	1063.4967041015625	258.9506530761719	0.9862163066864014	1063.9241943359375	387.1994323730469	0.906936764717102	930.6780395507812	389.9267272949219	0.9833683371543884	937.5972900390625	255.96656799316406	0.9846179485321045	1001.0154418945312	230.80604553222656	0.9991872906684875	1083.7174072265625	324.4159240722656	0.9896857142448425	1009.1234130859375	421.1811218261719	0.999473512172699	901.9927368164062	327.59844970703125	0.9994902610778809	340.8943786621094	394.97052001953125	0.9999954700469971	307.5599060058594	422.46807861328125	0.9999983310699463	341.97662353515625	444.5757751464844	0.9999977350234985	213.32275390625	465.10858154296875	0.9995243549346924	20191009_behavior_1_1.
628	1062.9007568359375	258.55413818359375	0.9892292022705078	1062.865234375	387.1994323730469	0.9901005625724792	932.04931640625	389.93719482421875	0.9981459379196167	931.335693359375	261.49981689453125	0.9683188199996948	1001.081787109375	230.4886016845703	0.9990547299385071	1083.5574951171875	324.4159240722656	0.9777054190635681	1009.1234130859375	421.1904602050781	0.9995025396347046	902.1024169921875	327.5049743652344	0.9996395111083984	338.8280029296875	395.95880126953125	0.9999979734420776	307.1768493652344	422.46807861328125	0.9999990463256836	341.6721496582031	442.51434326171875	0.999997615814209	212.3426055908203	462.6179504394531	0.9897202849388123	20191009_behavior_1_1.
629	1062.9007568359375	259.05767822265625	0.9909340143203735	1062.865234375	388.35382080078125	0.9099130034446716	932.04931640625	389.9267272949219	0.9984521865844727	937.5972900390625	255.9571533203125	0.9941317439079285	1001.123291015625	230.5322723388672	0.9987810254096985	1083.5574951171875	324.83306884765625	0.9386506080627441	1009.0122680664062	421.28173828125	0.9997023940086365	901.69287109375	327.5049743652344	0.9988114833831787	338.51885986328125	396.20550537109375	0.9999980926513672	306.2964782714844	423.09527587890625	0.9999991655349731	340.8689880371094	442.51434326171875	0.9999985694885254	213.32275390625	465.10858154296875	0.9925740957260132	20191009_behavior_1_1.
630	1062.9007568359375	259.05767822265625	0.9793046116828918	1062.865234375	388.35382080078125	0.9107280969619751	932.04931640625	391.46295166015625	0.9964627623558044	937.5972900390625	256.3868408203125	0.9703695774078369	1001.123291015625	230.5082244873047	0.9992928504943848	1083.7174072265625	324.83306884765625	0.9660427570343018	1008.8587646484375	421.2981872558594	0.9997071623802185	902.2420654296875	327.59844970703125	0.9993695616722107	337.7993469238281	396.9236145019531	0.9999921321868896	305.3078308105469	422.4902038574219	0.9999977350234985	340.30694580078125	442.27044677734375	0.9999979734420776	214.1959686279297	465.4503173828125	0.9984877109527588	20191009_behavior_1_1.
631	1062.9007568359375	257.9195556640625	0.9970248341560364	1063.6849365234375	388.35382080078125	0.9409471750259399	932.317138671875	391.46295166015625	0.9964985847473145	938.3092041015625	255.9571533203125	0.9855042099952698	1001.123291015625	230.5082244873047	0.9996689558029175	1084.0850830078125	324.83306884765625	0.9698953032493591	1008.8587646484375	421.2981872558594	0.999392032623291	902.8438110351562	327.85626220703125	0.9995369911193848	334.7195129394531	396.9236145019531	0.9999463558197021	304.99627685546875	422.4902038574219	0.9999967813491821	339.85479736328125	441.7672424316406	0.9999966621398926	213.32275390625	465.10858154296875	0.9980661273002625	20191009_behavior_1_1.
632	1061.3765869140625	256.5065612792969	0.9852253794670105	1063.6849365234375	388.3884582519531	0.7786060571670532	932.669189453125	390.8482971191406	0.9953655004501343	942.55712890625	255.87298583984375	0.9937809109687805	1001.4873657226562	230.5082244873047	0.9988693594932556	1084.2198486328125	324.3215637207031	0.9389069676399231	1008.4977416992188	421.28173828125	0.9952860474586487	902.7186279296875	327.9673156738281	0.9974709749221802	334.7195129394531	396.9236145019531	0.999906063079834	304.99627685546875	422.4902038574219	0.9999991655349731	339.85479736328125	441.7672424316406	0.9999986886978149	213.17494201660156	465.4503173828125	0.9983733892440796	20191009_behavior_1_1.
633	1061.887939453125	256.5065612792969	0.9975076913833618	1063.8822021484375	388.36669921875	0.9494460821151733	932.317138671875	390.7173156738281	0.9946013689041138	942.55712890625	255.87298583984375	0.9944891929626465	1001.4873657226562	230.5082244873047	0.9997292160987854	1084.34423828125	324.3215637207031	0.9826833009719849	1007.8403930664062	421.31427001953125	0.9989116191864014	902.8438110351562	327.9673156738281	0.9988940358161926	334.7195129394531	396.3758850097656	0.9999868869781494	305.2862548828125	421.8946838378906	0.9999983310699463	339.85479736328125	440.57257080078125	0.9999990463256836	214.1959686279297	465.4503173828125	0.9989732503890991	20191009_behavior_1_1.
634	1061.887939453125	256.5065612792969	0.9872806668281555	1063.8822021484375	388.36669921875	0.9722766876220703	932.669189453125	390.8482971191406	0.9945805668830872	942.55712890625	256.3364562988281	0.991054356098175	1001.4873657226562	230.5082244873047	0.9996129870414734	1084.3857421875	324.3215637207031	0.9935916066169739	1007.2643432617188	421.2497863769531	0.9990261793136597	903.1165161132812	327.9673156738281	0.9996434450149536	334.7195129394531	393.75274658203125	0.9999958276748657	305.3078308105469	420.59246826171875	0.9999992847442627	341.37860107421875	439.0827331542969	0.9999996423721313	213.51455688476562	464.7882995605469	0.9960982799530029	20191009_behavior_1_1.
635	1062.4324951171875	257.8536682128906	0.988761842250824	1063.8822021484375	388.36669921875	0.9513756036758423	932.317138671875	390.8482971191406	0.9975294470787048	942.55712890625	256.3364562988281	0.9753241539001465	1001.4873657226562	230.6002197265625	0.9972283244132996	1084.3857421875	324.3913269042969	0.989205002784729	1007.2643432617188	421.0967102050781	0.9993484616279602	903.1165161132812	327.9673156738281	0.9996936321258545	335.78240966796875	392.1844482421875	0.9999948740005493	305.4123229980469	420.3804626464844	0.9999992847442627	341.37860107421875	437.8895263671875	0.9999996423721313	213.17494201660156	463.2764892578125	0.9981898665428162	20191009_behavior_1_1.
636	1061.997802734375	257.052978515625	0.9973081350326538	1064.0919189453125	387.58343505859375	0.9371970295906067	932.044189453125	390.8482971191406	0.987603485584259	940.7161865234375	256.3364562988281	0.9607157707214355	1001.3334350585938	230.66928100585938	0.9994025230407715	1084.34423828125	324.4847412109375	0.989632248878479	1007.2643432617188	421.0967102050781	0.9983265995979309	903.1165161132812	327.8358154296875	0.9986891150474548	335.87451171875	389.26116943359375	0.9999874830245972	305.4123229980469	420.0115051269531	0.9999995231628418	341.42071533203125	437.0475158691406	0.9999996423721313	213.51455688476562	464.7882995605469	0.9990050196647644	20191009_behavior_1_1.
637	1062.0372314453125	257.052978515625	0.9945175051689148	1064.9410400390625	386.0982360839844	0.9861935973167419	932.044189453125	391.5433654785156	0.9925293326377869	937.9872436523438	256.3364562988281	0.9848339557647705	1001.3334350585938	230.6002197265625	0.9990597367286682	1084.3065185546875	324.4847412109375	0.9834607243537903	1007.2643432617188	420.8512878417969	0.9993994235992432	903.1165161132812	327.8358154296875	0.9991987347602844	335.85931396484375	389.22210693359375	0.9999974966049194	305.7288513183594	419.9621887207031	0.9999995231628418	342.2607421875	437.0475158691406	0.9999996423721313	215.71534729003906	464.3183898925781	0.9978445768356323	20191009_behavior_1_1.
638	1062.4324951171875	257.8536682128906	0.9949135780334473	1064.9410400390625	386.0982360839844	0.980165958404541	932.0420532226562	391.5433654785156	0.9962611794471741	940.6898193359375	256.3364562988281	0.9797822833061218	1001.3334350585938	230.8207550048828	0.9996626377105713	1083.181884765625	324.3913269042969	0.990921139717102	1008.0864868164062	420.79339599609375	0.9995067119598389	902.88623046875	326.2975769042969	0.9991530179977417	335.87451171875	388.6688232421875	0.9999988079071045	306.4551086425781	419.7326965332031	0.9999995231628418	342.4268493652344	436.63275146484375	0.9999995231628418	215.71534729003906	464.3183898925781	0.9980459213256836	20191009_behavior_1_1.
639	1062.0372314453125	257.052978515625	0.9940155744552612	1064.0919189453125	387.39813232421875	0.95647794008255	931.4500122070312	390.8844909667969	0.9957168698310852	940.6898193359375	256.4418640136719	0.9924176931381226	1001.03759765625	230.8207550048828	0.999472439289093	1082.823974609375	323.400390625	0.9870908260345459	1008.0864868164062	420.7513732910156	0.9978086352348328	902.749755859375	326.2975769042969	0.9994701743125916	336.0878601074219	387.81005859375	0.999997615814209	306.4551086425781	419.1762390136719	0.9999994039535522	342.62054443359375	437.0475158691406	0.9999994039535522	215.71534729003906	464.3183898925781	0.9992246627807617	20191009_behavior_1_1.
640	1062.0372314453125	257.052978515625	0.9950860142707825	1064.7491455078125	386.0982360839844	0.9591271877288818	931.9862060546875	390.8543701171875	0.9947119951248169	940.6898193359375	256.4418640136719	0.9825404286384583	1001.0070190429688	230.38421630859375	0.9994431138038635	1082.823974609375	323.400390625	0.978486955165863	1006.7571411132812	420.7513732910156	0.9982044696807861	902.88623046875	327.4450988769531	0.9989577531814575	336.6811828613281	387.57073974609375	0.9999985694885254	306.4551086425781	419.6682434082031	0.9999994039535522	342.62054443359375	437.3066711425781	0.9999994039535522	215.71534729003906	464.3183898925781	0.9896661043167114	20191009_behavior_1_1.
641	1062.0372314453125	256.3138732910156	0.9932704567909241	1064.054443359375	387.39813232421875	0.9341546893119812	931.9862060546875	390.8543701171875	0.9969327449798584	937.7335205078125	257.8337097167969	0.9388327598571777	1000.7899169921875	230.35208129882812	0.9993994235992432	1082.823974609375	323.400390625	0.9692838788032532	1006.7571411132812	420.7513732910156	0.9977084398269653	902.749755859375	328.0806579589844	0.9995661377906799	336.6811828613281	387.57073974609375	0.999998927116394	306.95111083984375	419.1762390136719	0.9999994039535522	343.0862731933594	437.3066711425781	0.9999992847442627	215.5188446044922	463.86865234375	0.9991982579231262	20191009_behavior_1_1.
642	1061.8939208984375	255.5322265625	0.9954888224601746	1063.5775146484375	389.351806640625	0.9528291821479797	931.9862060546875	390.8543701171875	0.9993438124656677	937.9615478515625	257.8337097167969	0.989031970500946	1000.7797241210938	230.38421630859375	0.999360978603363	1083.4207763671875	323.77880859375	0.9941722750663757	1007.6014404296875	420.7513732910156	0.9993618130683899	902.749755859375	327.4450988769531	0.9996083378791809	336.9276428222656	387.57073974609375	0.9999988079071045	306.4551086425781	419.6682434082031	0.9999992847442627	343.0862731933594	436.8704528808594	0.9999996423721313	215.23736572265625	463.86865234375	0.9904324412345886	20191009_behavior_1_1.
643	1061.8939208984375	255.5322265625	0.9975090026855469	1063.5775146484375	387.39813232421875	0.9919149875640869	931.9862060546875	390.8543701171875	0.9959309697151184	937.9615478515625	256.95550537109375	0.946617066860199	1000.7899169921875	230.38421630859375	0.9995967745780945	1083.7908935546875	324.0727844238281	0.9834085702896118	1007.6014404296875	421.2314453125	0.9983940720558167	903.3651733398438	327.4450988769531	0.9994787573814392	336.94854736328125	387.400634765625	0.9999990463256836	306.3565979003906	419.6682434082031	0.9999994039535522	342.246826171875	437.5054626464844	0.9999995231628418	213.6084747314453	463.1893310546875	0.9972692131996155	20191009_behavior_1_1.
644	1060.73828125	255.5322265625	0.9927421808242798	1063.5775146484375	389.32208251953125	0.9320483207702637	931.9862060546875	390.75146484375	0.9948663711547852	934.4137573242188	259.3790588378906	0.9940274953842163	1000.7899169921875	230.7482147216797	0.9989848732948303	1084.1322021484375	324.98681640625	0.9692180156707764	1008.46435546875	421.3790588378906	0.998630702495575	903.3651733398438	327.4450988769531	0.9974767565727234	337.2694091796875	387.57073974609375	0.9999988079071045	305.8180236816406	419.6682434082031	0.9999996423721313	342.24359130859375	437.5054626464844	0.9999995231628418	214.4840545654297	463.86865234375	0.9915914535522461	20191009_behavior_1_1.
645	1060.33251953125	255.5322265625	0.9682848453521729	1063.06396484375	389.351806640625	0.9681639075279236	931.3909912109375	390.75146484375	0.9941632151603699	937.9615478515625	256.95550537109375	0.9871701598167419	1000.7797241210938	230.83309936523438	0.9991973042488098	1084.1322021484375	325.5102844238281	0.9650244116783142	1008.46435546875	421.3790588378906	0.9993703961372375	903.1009521484375	327.6434020996094	0.9992859959602356	337.3875427246094	387.5979309082031	0.9999990463256836	306.3565979003906	419.03668212890625	0.999998927116394	342.24359130859375	436.8704528808594	0.9999995231628418	214.4840545654297	463.1893310546875	0.9977259039878845	20191009_behavior_1_1.
646	1060.73828125	256.0701599121094	0.9914737939834595	1063.06396484375	389.32208251953125	0.9210624694824219	931.0782470703125	390.991455078125	0.9973526000976562	937.9615478515625	256.95550537109375	0.9829061031341553	1000.8594970703125	230.83309936523438	0.9988629817962646	1084.0330810546875	324.98681640625	0.9682201147079468	1007.6014404296875	421.2314453125	0.9995506405830383	903.1009521484375	327.6434020996094	0.9988370537757874	337.55731201171875	388.01904296875	0.9999992847442627	306.2976989746094	419.03668212890625	0.999998927116394	342.08197021484375	436.8704528808594	0.9999994039535522	214.4840545654297	464.55450439453125	0.9976730942726135	20191009_behavior_1_1.
647	1060.2593994140625	256.0701599121094	0.9940788745880127	1063.9149169921875	388.1439514160156	0.9074294567108154	930.9032592773438	390.6282043457031	0.9983049631118774	939.9554443359375	256.4500427246094	0.9927137494087219	1000.8594970703125	230.7482147216797	0.9994937181472778	1084.0330810546875	325.5102844238281	0.9751258492469788	1008.4218139648438	421.0335998535156	0.9989180564880371	902.9260864257812	327.6434020996094	0.9994902610778809	337.5826416015625	388.8667907714844	0.9999990463256836	305.2716369628906	419.03668212890625	0.9999991655349731	342.08197021484375	437.4552001953125	0.9999995231628418	213.6084747314453	463.1614685058594	0.9891824126243591	20191009_behavior_1_1.
648	1060.2593994140625	256.0701599121094	0.9942161440849304	1063.9149169921875	389.32208251953125	0.70400071144104	930.9032592773438	390.6282043457031	0.9963118433952332	933.9566650390625	259.2605895996094	0.961428165435791	1001.3475952148438	230.30699157714844	0.9993565678596497	1082.8475341796875	324.98681640625	0.9263575673103333	1006.8927001953125	420.96112060546875	0.9990432858467102	902.8729248046875	327.6434020996094	0.9998538494110107	337.5826416015625	388.8667907714844	0.999998927116394	306.2976989746094	419.03668212890625	0.9999994039535522	342.24359130859375	436.79461669921875	0.9999995231628418	214.4840545654297	464.55450439453125	0.9963991641998291	20191009_behavior_1_1.
649	1062.3935546875	257.5398254394531	0.9818506836891174	1063.9149169921875	388.1439514160156	0.9921814203262329	931.0782470703125	390.7810974121094	0.9974018335342407	939.9554443359375	257.60552978515625	0.9944922924041748	1001.3475952148438	230.30699157714844	0.9996410608291626	1082.5208740234375	323.4252624511719	0.9394274353981018	1006.8927001953125	420.8576965332031	0.99964439868927	902.8729248046875	327.93463134765625	0.9995299577713013	337.63031005859375	388.318359375	0.9999992847442627	306.6801452636719	419.1143798828125	0.999998927116394	342.08197021484375	436.5682067871094	0.9999995231628418	213.31988525390625	463.3840026855469	0.9930739402770996	20191009_behavior_1_1.
650	1062.9937744140625	257.5398254394531	0.9953699707984924	1063.9149169921875	388.1439514160156	0.9779050350189209	931.2622680664062	390.7810974121094	0.9957899451255798	939.9554443359375	257.60552978515625	0.9785471558570862	1001.3475952148438	230.30699157714844	0.9998334646224976	1082.5208740234375	323.4252624511719	0.9767974019050598	1007.4297485351562	420.96112060546875	0.9992684721946716	902.8729248046875	327.0068664550781	0.9994018077850342	337.55731201171875	388.318359375	0.9999990463256836	306.2976989746094	419.29803466796875	0.9999995231628418	341.87396240234375	436.5682067871094	0.9999996423721313	215.1005096435547	463.3840026855469	0.996436357498169	20191009_behavior_1_1.
651	1062.9937744140625	257.5398254394531	0.991487979888916	1063.2869873046875	388.3007507324219	0.45604661107063293	932.8242797851562	390.7810974121094	0.9947147965431213	939.9554443359375	257.60552978515625	0.98713219165802	1001.235595703125	230.55845642089844	0.998866081237793	1082.3914794921875	319.213623046875	0.9569995403289795	1007.4297485351562	420.96112060546875	0.9921397566795349	902.8729248046875	326.78814697265625	0.9983996748924255	337.63031005859375	388.016357421875	0.9999991655349731	306.1848449707031	419.29803466796875	0.9999995231628418	341.87396240234375	436.361572265625	0.9999995231628418	215.43031311035156	463.3840026855469	0.9965127110481262	20191009_behavior_1_1.
652	1062.9937744140625	257.5398254394531	0.993509829044342	1063.2869873046875	388.3007507324219	0.9681830406188965	932.8242797851562	390.7810974121094	0.9916529059410095	939.339111328125	257.60552978515625	0.9700964093208313	1001.235595703125	230.84945678710938	0.9996440410614014	1082.3914794921875	319.213623046875	0.9865228533744812	1007.4297485351562	420.96112060546875	0.9989331364631653	901.0951538085938	326.59442138671875	0.999754011631012	337.66864013671875	388.016357421875	0.9999991655349731	306.1848449707031	419.29803466796875	0.9999991655349731	341.6933288574219	436.361572265625	0.9999996423721313	215.43031311035156	463.3840026855469	0.9994608759880066	20191009_behavior_1_1.
653	1062.3935546875	257.51025390625	0.9970386028289795	1062.71826171875	388.29351806640625	0.8945484757423401	932.8242797851562	390.697021484375	0.9975466132164001	939.339111328125	257.0206604003906	0.9707403182983398	1001.1101684570312	230.84945678710938	0.9990767240524292	1082.3914794921875	317.65826416015625	0.9689287543296814	1008.0130004882812	420.8620910644531	0.9993752837181091	902.8800659179688	326.59442138671875	0.9990577101707458	338.1106262207031	388.3053894042969	0.9999991655349731	306.1848449707031	419.29803466796875	0.9999995231628418	341.6933288574219	437.3952331542969	0.9999996423721313	215.43031311035156	463.3840026855469	0.9965672492980957	20191009_behavior_1_1.
654	1062.8673095703125	256.9846496582031	0.994672954082489	1062.6201171875	388.3007507324219	0.9204213619232178	932.8242797851562	390.697021484375	0.9979313611984253	939.339111328125	256.2304992675781	0.984869122505188	1001.0259399414062	230.55845642089844	0.9991913437843323	1083.1275634765625	324.7298889160156	0.9668252468109131	1008.2033081054688	421.16632080078125	0.9985047578811646	902.8800659179688	326.59442138671875	0.999542236328125	337.80047607421875	388.3053894042969	0.9999995231628418	306.1848449707031	419.9473876953125	0.9999991655349731	341.6933288574219	437.4263000488281	0.9999996423721313	215.62953186035156	464.8443603515625	0.9982251524925232	20191009_behavior_1_1.
655	1062.79833984375	256.9846496582031	0.9959818124771118	1062.6201171875	388.3007507324219	0.6096153259277344	931.5735473632812	390.78375244140625	0.999277651309967	938.55029296875	256.3547058105469	0.9935032725334167	1000.9397583007812	230.32212829589844	0.9992057681083679	1082.58056640625	324.3402404785156	0.9786072969436646	1008.2108764648438	421.16632080078125	0.9988335967063904	902.8800659179688	326.62371826171875	0.9994414448738098	337.8052673339844	388.60516357421875	0.9999992847442627	306.1848449707031	419.9473876953125	0.9999994039535522	341.890625	437.3952331542969	0.9999996423721313	215.62953186035156	464.8443603515625	0.998831570148468	20191009_behavior_1_1.
656	1061.2646484375	256.33984375	0.986512303352356	1062.6201171875	388.29351806640625	0.9869105219841003	931.5735473632812	390.78375244140625	0.983168363571167	938.7434692382812	256.2304992675781	0.9953953623771667	1000.6102905273438	230.32212829589844	0.9993010759353638	1082.58056640625	324.3402404785156	0.946994423866272	1008.2108764648438	420.8620910644531	0.9993577599525452	903.5138549804688	327.2032470703125	0.9986910223960876	338.48773193359375	388.60516357421875	0.9999995231628418	305.9264831542969	419.9473876953125	0.9999992847442627	341.93780517578125	437.8701171875	0.9999995231628418	213.74717712402344	464.8443603515625	0.9979876279830933	20191009_behavior_1_1.
657	1062.3299560546875	256.9846496582031	0.9935188889503479	1062.6201171875	388.396728515625	0.9827840328216553	931.8151245117188	390.78375244140625	0.9991132616996765	938.55029296875	256.03271484375	0.9858352541923523	1000.9397583007812	230.32212829589844	0.9990984201431274	1082.58056640625	324.3402404785156	0.9905270338058472	1008.3491821289062	420.4561462402344	0.9997366070747375	903.5138549804688	327.363037109375	0.9990851879119873	338.0208740234375	388.71588134765625	0.9999988079071045	306.3197937011719	420.0588073730469	0.9999990463256836	342.09185791015625	437.8701171875	0.9999995231628418	214.92526245117188	464.969482421875	0.9994244575500488	20191009_behavior_1_1.
658	1062.79833984375	258.1113586425781	0.9960302710533142	1062.928466796875	389.0272521972656	0.8568693399429321	932.4493408203125	391.0002136230469	0.9981923699378967	938.7434692382812	256.03271484375	0.9922276139259338	1000.6102905273438	230.4395751953125	0.999164342880249	1083.2052001953125	325.73065185546875	0.9897841811180115	1008.4491577148438	420.4561462402344	0.9967141151428223	902.5397338867188	327.363037109375	0.9988582134246826	337.8052673339844	388.7276611328125	0.9999994039535522	306.16668701171875	419.9473876953125	0.9999991655349731	342.7860412597656	437.8701171875	0.9999995231628418	214.92526245117188	464.8443603515625	0.9939270615577698	20191009_behavior_1_1.
659	1062.79833984375	258.3243408203125	0.9776017665863037	1063.075439453125	388.396728515625	0.931759238243103	932.2616577148438	390.78375244140625	0.9984423518180847	937.8560791015625	256.3547058105469	0.9913719892501831	1000.6102905273438	230.4395751953125	0.9973980188369751	1083.2110595703125	324.3402404785156	0.9429783225059509	1008.64208984375	420.4561462402344	0.9993559718132019	902.44775390625	327.2032470703125	0.9989033937454224	337.95599365234375	388.7276611328125	0.9999992847442627	306.16668701171875	419.8836364746094	0.9999991655349731	342.7860412597656	437.0068359375	0.9999992847442627	214.8701171875	463.42803955078125	0.9906094074249268	20191009_behavior_1_1.
660	1062.972900390625	258.4681396484375	0.9873766899108887	1064.0863037109375	386.20989990234375	0.9595308303833008	932.2616577148438	390.01739501953125	0.9985834360122681	938.7434692382812	256.03271484375	0.9956967830657959	1001.475341796875	230.4395751953125	0.9995162487030029	1083.3826904296875	323.5698547363281	0.9863364696502686	1008.4491577148438	420.4561462402344	0.9992122650146484	902.5397338867188	327.493408203125	0.9994120597839355	338.0208740234375	389.0505065917969	0.9999992847442627	306.16668701171875	419.8092346191406	0.9999992847442627	342.7860412597656	437.3111267089844	0.999998927116394	214.8701171875	463.42803955078125	0.992642343044281	20191009_behavior_1_1.
661	1063.560546875	258.75213623046875	0.9954230189323425	1064.5150146484375	386.20989990234375	0.6513656973838806	932.222900390625	389.978759765625	0.9978185892105103	940.0875854492188	256.03271484375	0.970292329788208	1001.475341796875	230.4254913330078	0.9993428587913513	1083.3826904296875	323.5698547363281	0.9901973009109497	1008.4491577148438	420.4561462402344	0.9990218877792358	902.5397338867188	327.493408203125	0.9996297359466553	337.95599365234375	389.05462646484375	0.9999994039535522	306.16668701171875	419.3245849609375	0.9999992847442627	342.7860412597656	436.8867492675781	0.9999995231628418	214.8701171875	463.3298645019531	0.9972851276397705	20191009_behavior_1_1.
662	1063.560546875	258.75213623046875	0.9973166584968567	1064.5150146484375	384.9133605957031	0.9331607222557068	932.2616577148438	389.978759765625	0.9955665469169617	940.9312744140625	255.1932373046875	0.9668831825256348	1000.597412109375	230.38055419921875	0.9994350075721741	1083.3826904296875	323.5698547363281	0.984143853187561	1008.64208984375	420.8718566894531	0.999061644077301	902.44775390625	327.493408203125	0.9995949864387512	337.95599365234375	389.34844970703125	0.9999995231628418	305.78082275390625	418.7716064453125	0.9999991655349731	342.3110046386719	436.8867492675781	0.9999992847442627	214.8701171875	463.3298645019531	0.9932239055633545	20191009_behavior_1_1.
663	1063.11328125	258.4681396484375	0.9932189583778381	1064.5150146484375	384.9133605957031	0.37759295105934143	932.2616577148438	389.978759765625	0.9980783462524414	941.0426635742188	255.1932373046875	0.9963055849075317	1001.0509643554688	230.38055419921875	0.9997153878211975	1083.2529296875	323.5698547363281	0.984782874584198	1008.305419921875	420.9056701660156	0.9985024929046631	902.6646728515625	327.59375	0.9993964433670044	337.9728698730469	389.05462646484375	0.9999991655349731	305.7542724609375	418.7716064453125	0.9999992847442627	342.2764587402344	436.76373291015625	0.9999995231628418	214.70474243164062	463.42803955078125	0.9993076324462891	20191009_behavior_1_1.
664	1063.11328125	258.2539978027344	0.9909568428993225	1064.5150146484375	384.9133605957031	0.9398994445800781	932.222900390625	390.7640075683594	0.9948996901512146	941.6631469726562	254.72096252441406	0.9942480325698853	1000.5458374023438	230.15097045898438	0.999723494052887	1083.2529296875	324.36029052734375	0.987199604511261	1006.3851928710938	420.9056701660156	0.998831570148468	902.6646728515625	328.62188720703125	0.9992384910583496	337.9728698730469	389.6285095214844	0.9999992847442627	305.7542724609375	418.9139099121094	0.9999990463256836	341.5658264160156	437.3111267089844	0.9999996423721313	214.70474243164062	464.7326354980469	0.9989956021308899	20191009_behavior_1_1.
665	1060.9658203125	255.67381286621094	0.9955690503120422	1064.302001953125	386.5934143066406	0.9328806400299072	931.9401245117188	390.7640075683594	0.9796776175498962	941.0426635742188	254.72096252441406	0.9630564451217651	1000.5458374023438	230.15097045898438	0.998854398727417	1082.94482421875	324.9993591308594	0.9681434631347656	1008.305419921875	420.9189758300781	0.9990608096122742	902.6646728515625	327.59375	0.9990593791007996	337.9728698730469	389.11578369140625	0.9999991655349731	305.78082275390625	418.9139099121094	0.9999991655349731	341.5658264160156	437.80126953125	0.9999996423721313	216.0992431640625	465.0963439941406	0.9945224523544312	20191009_behavior_1_1.
666	1060.9658203125	255.67381286621094	0.9890600442886353	1063.8155517578125	387.0481872558594	0.9429711103439331	931.9401245117188	390.7640075683594	0.9977061748504639	941.6631469726562	255.41297912597656	0.9927552342414856	1001.0509643554688	230.15097045898438	0.9989224672317505	1083.2529296875	324.9993591308594	0.9602218866348267	1008.5636596679688	420.9189758300781	0.9984826445579529	902.1227416992188	327.59375	0.9994027614593506	338.2166748046875	389.11578369140625	0.9999994039535522	306.0587158203125	419.296142578125	0.9999991655349731	341.5200500488281	437.9673156738281	0.9999996423721313	216.0992431640625	465.0963439941406	0.9944085478782654	20191009_behavior_1_1.
667	1063.11328125	256.9072570800781	0.9934942126274109	1063.8023681640625	387.6784973144531	0.9617514610290527	930.4486083984375	390.4068603515625	0.9986804127693176	941.0426635742188	257.06793212890625	0.9474740028381348	1001.2584838867188	230.23606872558594	0.9994601607322693	1083.2529296875	324.36029052734375	0.9547483325004578	1006.99267578125	420.9189758300781	0.9988598823547363	902.1227416992188	327.6612548828125	0.9988905787467957	338.2166748046875	388.98663330078125	0.9999991655349731	306.56988525390625	420.04217529296875	0.9999991655349731	341.5200500488281	438.106689453125	0.9999995231628418	214.70474243164062	464.7326354980469	0.9983643889427185	20191009_behavior_1_1.
668	1063.49755859375	256.9072570800781	0.9946146607398987	1063.1806640625	388.3677062988281	0.9427957534790039	930.4486083984375	390.138916015625	0.991684079170227	934.8214721679688	260.6839599609375	0.9771279096603394	1001.2584838867188	230.23606872558594	0.9986205101013184	1083.825439453125	324.74041748046875	0.9899705052375793	1007.628662109375	420.9189758300781	0.9993234872817993	901.7872314453125	327.1209411621094	0.9995800852775574	338.4169006347656	389.11578369140625	0.9999995231628418	306.56988525390625	420.04217529296875	0.9999995231628418	341.5658264160156	438.185546875	0.9999996423721313	213.94033813476562	463.67926025390625	0.9966956377029419	20191009_behavior_1_1.
669	1064.00390625	258.03515625	0.9945096373558044	1063.1806640625	388.3677062988281	0.9062677025794983	930.4486083984375	390.138916015625	0.996865451335907	934.5676879882812	261.45355224609375	0.9765869975090027	1001.2584838867188	230.65078735351562	0.9987180233001709	1083.825439453125	324.058349609375	0.9871542453765869	1008.5636596679688	420.76873779296875	0.998840868473053	901.7872314453125	326.9849548339844	0.9986891150474548	339.6529846191406	389.11578369140625	0.9999991655349731	306.56988525390625	420.67047119140625	0.9999995231628418	342.17523193359375	438.4299011230469	0.9999995231628418	213.94033813476562	463.67926025390625	0.9920709729194641	20191009_behavior_1_1.
670	1064.00390625	258.03515625	0.995835542678833	1063.7113037109375	387.6784973144531	0.9879896640777588	931.4314575195312	390.4068603515625	0.9931229948997498	934.6634521484375	260.6839599609375	0.9708150625228882	1001.6561279296875	230.65078735351562	0.9996201992034912	1083.825439453125	323.3074035644531	0.9892266988754272	1008.5636596679688	420.76873779296875	0.998761773109436	901.7872314453125	326.48736572265625	0.999683141708374	342.6106872558594	396.4190673828125	0.9999915361404419	306.56988525390625	420.67047119140625	0.9999992847442627	341.5200500488281	440.5650939941406	0.9999988079071045	213.52764892578125	462.740234375	0.9984790682792664	20191009_behavior_1_1.
671	1064.00390625	258.03515625	0.9958590865135193	1063.7113037109375	387.6784973144531	0.9758481979370117	931.4314575195312	390.4068603515625	0.9981365203857422	934.6634521484375	260.6839599609375	0.9891158938407898	1001.3577880859375	230.65078735351562	0.9989148378372192	1083.1949462890625	323.3074035644531	0.9924153685569763	1007.628662109375	420.85064697265625	0.9989173412322998	901.7872314453125	326.48736572265625	0.9991869330406189	351.48248291015625	405.2340393066406	0.999998927116394	309.0854187011719	422.4031066894531	0.9999985694885254	342.0817565917969	446.7580871582031	0.9999971389770508	213.52764892578125	462.740234375	0.9987694621086121	20191009_behavior_1_1.
672	1064.00390625	258.03515625	0.9923703670501709	1063.755126953125	386.7870178222656	0.7502000331878662	931.4314575195312	390.138916015625	0.992192804813385	934.6634521484375	261.45355224609375	0.9922297596931458	1000.765380859375	230.65078735351562	0.9980504512786865	1083.1949462890625	323.3074035644531	0.9934733510017395	1008.7694702148438	420.85064697265625	0.9988529682159424	901.359619140625	326.48736572265625	0.9994756579399109	356.37078857421875	412.5338134765625	0.9999980926513672	311.4751892089844	423.946533203125	0.9999881982803345	342.17523193359375	451.6675720214844	0.9999995231628418	214.50875854492188	463.8623352050781	0.9992542862892151	20191009_behavior_1_1.
673	1062.722900390625	257.4976501464844	0.9968788623809814	1063.87744140625	385.77716064453125	0.9254251718521118	930.76611328125	389.9179992675781	0.9958529472351074	934.1463012695312	261.0618896484375	0.9818187355995178	1000.765380859375	230.6230010986328	0.9992992877960205	1083.1949462890625	323.3074035644531	0.9852362871170044	1008.7694702148438	420.85064697265625	0.9988784193992615	902.2508544921875	327.3509521484375	0.9987908005714417	359.1614074707031	420.6142272949219	0.999998927116394	314.5198974609375	428.3238830566406	0.9999861717224121	343.2852783203125	456.8459777832031	0.9999953508377075	214.85614013671875	464.6792907714844	0.9998093247413635	20191009_behavior_1_1.
674	1061.6712646484375	256.5909423828125	0.9907912015914917	1063.755126953125	385.77716064453125	0.8878664374351501	930.76611328125	389.9179992675781	0.9896951913833618	934.1463012695312	261.0618896484375	0.9654074907302856	1001.1242065429688	230.4269256591797	0.9987621307373047	1083.314697265625	323.3074035644531	0.9876060485839844	1007.6801147460938	421.15386962890625	0.9992132186889648	902.2508544921875	327.77606201171875	0.9995452761650085	364.305908203125	423.9821472167969	0.9999929666519165	317.5680847167969	431.4115295410156	0.9999890327453613	343.87554931640625	462.45526123046875	0.9999954700469971	216.3074951171875	465.5961608886719	0.9956783652305603	20191009_behavior_1_1.
675	1061.6712646484375	256.3033447265625	0.994917631149292	1063.755126953125	387.8865966796875	0.9509117603302002	930.689208984375	389.8070373535156	0.9935382008552551	934.1463012695312	261.0618896484375	0.9814720153808594	1001.1242065429688	230.4269256591797	0.9995131492614746	1083.4017333984375	319.6148376464844	0.9812014102935791	1006.7445678710938	421.15386962890625	0.9990658164024353	903.2664794921875	327.77606201171875	0.9988746047019958	368.2160949707031	425.9781494140625	0.9999957084655762	319.33837890625	432.0958557128906	0.9999960660934448	345.7023620605469	464.53887939453125	0.9999958276748657	216.60641479492188	466.1578674316406	0.9968937635421753	20191009_behavior_1_1.
676	1061.6712646484375	256.3033447265625	0.9713637232780457	1064.67626953125	384.9704284667969	0.9592264294624329	930.76611328125	389.9179992675781	0.9977287650108337	934.1463012695312	261.0618896484375	0.9482266902923584	1001.1242065429688	230.4269256591797	0.9984592199325562	1083.6951904296875	323.7879943847656	0.9547785520553589	1007.6575927734375	421.15386962890625	0.9991804957389832	903.2664794921875	327.82537841796875	0.9992786049842834	369.467529296875	427.5651550292969	0.9999982118606567	320.3277893066406	432.9349060058594	0.9999983310699463	345.8166809082031	466.611328125	0.9999983310699463	216.3074951171875	466.1578674316406	0.9999667406082153	20191009_behavior_1_1.
677	1061.69580078125	256.186279296875	0.9933952689170837	1064.67626953125	387.72125244140625	0.9795916676521301	930.8496704101562	391.11444091796875	0.9552505016326904	939.67919921875	257.29241943359375	0.9907978773117065	1001.423828125	230.4269256591797	0.9992208480834961	1083.4017333984375	325.2947082519531	0.982956051826477	1007.6575927734375	421.1576843261719	0.9994638562202454	903.5219116210938	327.3509521484375	0.9990342855453491	372.02783203125	431.1866760253906	0.9999974966049194	322.064208984375	433.1905822753906	0.9999994039535522	346.1361389160156	467.9315185546875	0.9999969005584717	216.60641479492188	466.1578674316406	0.9986018538475037	20191009_behavior_1_1.
678	1062.1571044921875	256.5909423828125	0.9964883327484131	1063.8828125	387.72125244140625	0.8981865644454956	930.8496704101562	391.11444091796875	0.9955267310142517	940.4783935546875	257.14898681640625	0.9613354206085205	1002.2385864257812	230.49392700195312	0.9996517896652222	1083.6951904296875	325.2947082519531	0.986006498336792	1007.6575927734375	421.1576843261719	0.9983581900596619	903.2664794921875	327.0545349121094	0.9994413256645203	374.6974792480469	431.33575439453125	0.9999947547912598	323.72918701171875	433.6411437988281	0.9999991655349731	346.2039489746094	468.6844482421875	0.9999960660934448	218.14016723632812	466.1578674316406	0.9973078966140747	20191009_behavior_1_1.
679	1062.8372802734375	257.60382080078125	0.986055314540863	1064.67626953125	384.9078063964844	0.953845739364624	932.2083740234375	389.7419738769531	0.9924259185791016	941.2783203125	256.3452453613281	0.9909927845001221	1002.2385864257812	230.568603515625	0.9996200799942017	1083.6951904296875	325.0873718261719	0.9722914695739746	1007.6575927734375	421.08135986328125	0.9982775449752808	904.103271484375	327.0545349121094	0.9995881915092468	375.86834716796875	433.459228515625	0.9999966621398926	324.50677490234375	434.0634460449219	0.9999996423721313	346.518798828125	470.20953369140625	0.9999958276748657	216.60641479492188	466.1578674316406	0.9998506307601929	20191009_behavior_1_1.
680	1062.8372802734375	257.60382080078125	0.994631290435791	1065.0318603515625	384.9078063964844	0.8144519925117493	932.2083740234375	389.7419738769531	0.997502863407135	941.2783203125	256.3452453613281	0.9654302597045898	1002.2385864257812	230.568603515625	0.999313235282898	1083.6951904296875	325.0873718261719	0.9576461911201477	1008.4042358398438	421.08135986328125	0.9992074370384216	899.98583984375	327.82537841796875	0.9995556473731995	376.8426513671875	434.99725341796875	0.9999961853027344	327.0341491699219	435.57440185546875	0.999998927116394	348.1455993652344	470.6260986328125	0.9999955892562866	216.0765380859375	465.4832458496094	0.9995853304862976	20191009_behavior_1_1.
681	1061.69580078125	256.186279296875	0.991037130355835	1065.0318603515625	385.6971130371094	0.9039364457130432	932.2083740234375	389.7419738769531	0.9950241446495056	941.162109375	256.85894775390625	0.9728355407714844	1001.896484375	230.6348114013672	0.9996170997619629	1083.3707275390625	324.39495849609375	0.9853249192237854	1008.4042358398438	421.1588134765625	0.9978628754615784	904.103271484375	327.6947326660156	0.9979731440544128	377.9910888671875	438.4303283691406	0.9999964237213135	331.3504333496094	435.8500061035156	0.9999977350234985	349.31793212890625	471.69964599609375	0.9999850988388062	215.3635711669922	464.0704040527344	0.996973991394043	20191009_behavior_1_1.
682	1062.8372802734375	257.60382080078125	0.9906923174858093	1063.8828125	385.6971130371094	0.9077006578445435	932.2083740234375	389.7419738769531	0.9958524703979492	941.5003662109375	256.3452453613281	0.9628534913063049	1001.492431640625	230.63702392578125	0.9993822574615479	1083.619873046875	324.39495849609375	0.9080886840820312	1006.4307250976562	421.1588134765625	0.9984480142593384	903.2598266601562	327.9585876464844	0.9996057152748108	379.255615234375	441.3045349121094	0.999988317489624	334.5352783203125	435.9001770019531	0.9999979734420776	349.4007263183594	472.6869812011719	0.9999737739562988	215.3635711669922	465.4832458496094	0.9995673298835754	20191009_behavior_1_1.
683	1059.70654296875	255.26287841796875	0.9926405549049377	1064.0244140625	385.6971130371094	0.9396888613700867	932.4196166992188	392.0313720703125	0.9955747127532959	941.162109375	255.9681854248047	0.9871513843536377	1000.8644409179688	230.76930236816406	0.999554455280304	1082.9583740234375	319.2146911621094	0.9592072367668152	1008.4042358398438	421.2521667480469	0.9994124174118042	903.2598266601562	327.9585876464844	0.9989364743232727	379.255615234375	442.2178039550781	0.9999821186065674	336.9315490722656	436.56591796875	0.9999982118606567	349.7216796875	473.5426025390625	0.9999856948852539	215.3635711669922	465.4832458496094	0.998393714427948	20191009_behavior_1_1.
684	1059.70654296875	255.26287841796875	0.9959743618965149	1063.477294921875	387.81982421875	0.97066730260849	932.4196166992188	392.0313720703125	0.9968029260635376	940.8720092773438	256.85894775390625	0.990003228187561	1000.7140502929688	230.63702392578125	0.9983201622962952	1082.9583740234375	319.2146911621094	0.9859427809715271	1007.8262939453125	421.2521667480469	0.9989687204360962	902.8164672851562	327.6947326660156	0.999350368976593	379.255615234375	443.93426513671875	0.9999830722808838	338.5387268066406	437.6222229003906	0.9999991655349731	349.7216796875	473.6257629394531	0.9999940395355225	216.92623901367188	465.8158264160156	0.9989492297172546	20191009_behavior_1_1.
685	1060.3392333984375	256.0957336425781	0.9893240332603455	1063.477294921875	387.81982421875	0.753383994102478	933.8461303710938	392.0950012207031	0.9855469465255737	940.8720092773438	256.85894775390625	0.98628830909729	1000.5838623046875	230.63702392578125	0.9991266131401062	1083.619873046875	325.592529296875	0.9942231774330139	1007.8262939453125	421.1588134765625	0.9993293285369873	902.8164672851562	326.8771057128906	0.9992399215698242	376.2121276855469	444.6374206542969	0.9999861717224121	338.6441345214844	437.94189453125	0.9999978542327881	349.7216796875	475.28021240234375	0.9999885559082031	216.92623901367188	465.8158264160156	0.9931734204292297	20191009_behavior_1_1.
686	1061.4334716796875	256.1111755371094	0.9844439029693604	1064.0244140625	386.734130859375	0.9691556096076965	932.4196166992188	392.0313720703125	0.9943504929542542	940.8720092773438	255.9681854248047	0.9671614170074463	1000.5838623046875	230.59034729003906	0.9991468191146851	1083.867919921875	325.592529296875	0.9851839542388916	1007.8262939453125	421.2521667480469	0.998561680316925	902.8164672851562	326.8649597167969	0.999700665473938	376.2121276855469	445.9832763671875	0.9999920129776001	339.16168212890625	437.94189453125	0.9999983310699463	349.7216796875	475.4681396484375	0.9999868869781494	216.95945739746094	466.063232421875	0.9966048002243042	20191009_behavior_1_1.
687	1061.4334716796875	256.1111755371094	0.9954786896705627	1064.1173095703125	386.734130859375	0.9808504581451416	933.5769653320312	392.0950012207031	0.9915865659713745	932.157958984375	262.2048034667969	0.9858993291854858	1000.5838623046875	230.13311767578125	0.9969784021377563	1084.525390625	326.1287536621094	0.989222526550293	1008.3862915039062	421.199951171875	0.9979494214057922	901.9029541015625	326.8649597167969	0.9992774128913879	376.2121276855469	446.283447265625	0.9999810457229614	339.25640869140625	438.0365295410156	0.9999986886978149	349.343994140625	475.8013000488281	0.9999880790710449	216.95945739746094	466.063232421875	0.9963887929916382	20191009_behavior_1_1.
688	1062.2379150390625	258.63519287109375	0.9915450811386108	1064.1173095703125	387.3064270019531	0.9492486119270325	931.9225463867188	391.998779296875	0.99779212474823	932.157958984375	262.2048034667969	0.9709926843643188	1000.8185424804688	230.13311767578125	0.9991777539253235	1084.728515625	326.1287536621094	0.9772101044654846	1007.8262939453125	421.0799560546875	0.9984087347984314	901.9029541015625	326.8771057128906	0.9992727637290955	378.64752197265625	446.7979431152344	0.999972939491272	340.793212890625	438.0365295410156	0.9999990463256836	349.05657958984375	476.2334899902344	0.999984622001648	216.92623901367188	466.063232421875	0.9905621409416199	20191009_behavior_1_1.
689	1062.2379150390625	258.63519287109375	0.9932994842529297	1064.1173095703125	387.3064270019531	0.9810628294944763	931.9225463867188	391.998779296875	0.9986051917076111	932.7353515625	261.60040283203125	0.966398298740387	1000.8185424804688	229.9793701171875	0.9987126588821411	1084.525390625	326.115234375	0.9858672022819519	1008.0882568359375	421.0799560546875	0.9996182918548584	902.4072265625	326.89154052734375	0.9991554021835327	378.7932434082031	451.4865417480469	0.9999970197677612	342.49151611328125	438.0365295410156	0.9999979734420776	349.0345153808594	477.6064758300781	0.9999902248382568	218.14295959472656	466.063232421875	0.9998759031295776	20191009_behavior_1_1.
690	1062.413818359375	258.63519287109375	0.9898557662963867	1062.9853515625	388.3549499511719	0.9463849663734436	931.438232421875	391.3984680175781	0.9968124032020569	940.1369018554688	257.49755859375	0.9798261523246765	1000.865234375	229.9793701171875	0.9994797110557556	1084.525390625	325.21630859375	0.9861477017402649	1007.1399536132812	421.0799560546875	0.9988517761230469	902.5888061523438	327.6945495605469	0.9991655349731445	379.889404296875	454.2191467285156	0.9999970197677612	343.291259765625	441.2531433105469	0.9999949932098389	348.78021240234375	478.5561218261719	0.999993085861206	218.30401611328125	466.063232421875	0.9961090683937073	20191009_behavior_1_1.
691	1062.413818359375	258.2509765625	0.989277720451355	1062.9853515625	388.6752014160156	0.8966178894042969	931.2871704101562	391.3984680175781	0.9975878000259399	932.7353515625	261.60040283203125	0.966703474521637	1000.865234375	230.77261352539062	0.9991151690483093	1084.3636474609375	323.7873229980469	0.983542799949646	1008.0882568359375	421.0799560546875	0.9986428618431091	902.4072265625	328.0342712402344	0.9996057152748108	380.9872131347656	455.2120666503906	0.9999947547912598	343.4541320800781	442.30145263671875	0.9999948740005493	348.78021240234375	480.7341003417969	0.9999974966049194	218.39891052246094	466.18017578125	0.9998852014541626	20191009_behavior_1_1.
692	1062.413818359375	258.2509765625	0.9943549633026123	1062.9853515625	388.6752014160156	0.9580952525138855	930.300537109375	391.10528564453125	0.9938914775848389	939.3385009765625	258.294189453125	0.9809766411781311	1000.5830688476562	230.77261352539062	0.9995622038841248	1083.45654296875	323.7873229980469	0.9904725551605225	1007.1661987304688	420.93408203125	0.9992068409919739	902.4072265625	329.0047302246094	0.9997503161430359	386.255859375	455.2120666503906	0.9999984502792358	343.86737060546875	442.5213623046875	0.9999933242797852	348.78021240234375	480.7341003417969	0.9999958276748657	218.39891052246094	466.18017578125	0.9998832941055298	20191009_behavior_1_1.
693	1062.9781494140625	258.2509765625	0.9897615313529968	1063.7403564453125	388.6752014160156	0.974850594997406	930.3961181640625	390.98541259765625	0.9816840291023254	940.1369018554688	257.49755859375	0.9809892773628235	1000.5830688476562	230.33139038085938	0.9993348717689514	1083.45654296875	323.7310485839844	0.9845113754272461	1007.6657104492188	420.869873046875	0.9994277358055115	902.4072265625	328.0342712402344	0.9992165565490723	390.42236328125	455.2120666503906	0.9999980926513672	347.00201416015625	442.5213623046875	0.9999692440032959	350.7441101074219	480.7341003417969	0.9999942779541016	220.90188598632812	467.5512390136719	0.9999905824661255	20191009_behavior_1_1.
694	1062.9781494140625	258.2509765625	0.9901639819145203	1063.7403564453125	387.0030212402344	0.9573640823364258	931.2871704101562	391.3984680175781	0.9972184896469116	939.3385009765625	258.294189453125	0.9856331944465637	1001.2599487304688	230.33139038085938	0.9984835982322693	1083.0997314453125	323.7873229980469	0.9680972099304199	1007.6657104492188	420.8018798828125	0.9986467957496643	902.648681640625	328.0342712402344	0.9993463158607483	391.16302490234375	454.5190734863281	0.9999972581863403	348.7627868652344	442.5213623046875	0.9999545812606812	353.676025390625	480.6084899902344	0.9999985694885254	225.4084014892578	469.92529296875	0.9999727010726929	20191009_behavior_1_1.
695	1062.69921875	258.4249572753906	0.9875348806381226	1063.7403564453125	387.0030212402344	0.7555755376815796	930.3961181640625	390.43072509765625	0.9946605563163757	939.3385009765625	258.294189453125	0.9844669103622437	1001.2599487304688	230.2639617919922	0.9997524619102478	1083.0997314453125	323.7310485839844	0.9704800248146057	1007.6657104492188	420.8018798828125	0.9980546236038208	902.2924194335938	327.87689208984375	0.9984784722328186	395.71990966796875	454.47998046875	0.9999983310699463	351.27105712890625	442.8076171875	0.9999818801879883	357.8896484375	480.6084899902344	0.999998927116394	228.15721130371094	470.1683654785156	0.9999674558639526	20191009_behavior_1_1.
696	1062.9781494140625	258.4455871582031	0.9883264899253845	1063.5447998046875	387.0030212402344	0.9695443511009216	929.4916381835938	390.43072509765625	0.9951056241989136	939.3385009765625	258.294189453125	0.9474387168884277	1001.2599487304688	230.2639617919922	0.9997344613075256	1083.0997314453125	325.0845031738281	0.979005753993988	1007.6657104492188	420.8018798828125	0.9987069368362427	902.648681640625	327.87689208984375	0.9991458654403687	401.1661682128906	453.6881408691406	0.9999990463256836	354.4395446777344	442.3238830566406	0.9999963045120239	360.04913330078125	480.47100830078125	0.9999973773956299	233.72024536132812	473.4422607421875	0.999518871307373	20191009_behavior_1_1.
697	1062.69921875	258.4249572753906	0.9887281656265259	1063.5447998046875	387.0030212402344	0.9307897090911865	930.3961181640625	390.4312744140625	0.9942506551742554	936.8467407226562	259.43621826171875	0.9873773455619812	1001.2599487304688	230.33139038085938	0.9986785054206848	1084.2628173828125	323.7310485839844	0.9433623552322388	1008.2408447265625	420.6539306640625	0.9993366599082947	902.7933959960938	326.9703674316406	0.9995635151863098	404.0401306152344	452.79296875	0.9999994039535522	357.4337158203125	441.950439453125	0.999997615814209	363.9222412109375	480.2811279296875	0.9999971389770508	242.76318359375	482.693603515625	0.9999971389770508	20191009_behavior_1_1.
698	1062.2569580078125	258.4249572753906	0.9952310919761658	1063.329345703125	387.94024658203125	0.9644009470939636	931.3081665039062	391.76678466796875	0.9953588843345642	936.8467407226562	259.43621826171875	0.9856998324394226	1001.3572387695312	230.475341796875	0.9991186261177063	1083.92431640625	320.5273132324219	0.9805178642272949	1008.5037841796875	421.2725830078125	0.9988579750061035	902.7933959960938	326.97515869140625	0.9996906518936157	405.1817321777344	452.7417907714844	0.9999986886978149	359.7578430175781	441.950439453125	0.9999904632568359	367.7814025878906	480.04498291015625	0.9999963045120239	242.843505859375	483.2323303222656	0.9999992847442627	20191009_behavior_1_1.
699	1062.2569580078125	258.4249572753906	0.9686683416366577	1062.311767578125	392.149169921875	0.9468183517456055	931.3565673828125	391.0654296875	0.9975965619087219	938.9343872070312	256.6826477050781	0.9837583899497986	1001.3572387695312	230.54931640625	0.9994102716445923	1083.92431640625	319.6920471191406	0.949176549911499	1008.5037841796875	421.2725830078125	0.9991814494132996	901.9564208984375	327.4825439453125	0.9987157583236694	405.1817321777344	449.5173034667969	0.9999982118606567	361.5430603027344	441.05517578125	0.9999774694442749	370.65264892578125	478.7823181152344	0.9999978542327881	247.2393798828125	485.89013671875	0.9999982118606567	20191009_behavior_1_1.
700	1062.2569580078125	258.6588134765625	0.9873645901679993	1063.1978759765625	387.94024658203125	0.978959858417511	931.7697143554688	391.0654296875	0.9973721504211426	936.8467407226562	259.43621826171875	0.982687771320343	1001.777587890625	230.54931640625	0.9990718364715576	1084.025634765625	320.5273132324219	0.9858278036117554	1008.5037841796875	420.8985595703125	0.9980748891830444	901.9564208984375	327.4825439453125	0.9997534155845642	406.11126708984375	446.26678466796875	0.999997615814209	361.5430603027344	439.54266357421875	0.9999904632568359	373.474365234375	477.0425109863281	0.9999977350234985	247.245361328125	487.1822204589844	0.9999847412109375	20191009_behavior_1_1.
701	1062.2569580078125	258.6588134765625	0.9941456317901611	1063.329345703125	387.58837890625	0.9877341389656067	933.8298950195312	392.8568115234375	0.9935722351074219	938.9343872070312	258.2665100097656	0.9962473511695862	1001.8580932617188	230.54931640625	0.9996054768562317	1084.025634765625	320.5273132324219	0.9116607308387756	1008.5037841796875	420.7208557128906	0.999609649181366	901.8511962890625	327.227294921875	0.9993863105773926	405.60272216796875	444.72161865234375	0.9999970197677612	361.5430603027344	439.0160827636719	0.9999929666519165	374.1573181152344	476.7032470703125	0.9999961853027344	248.0958251953125	493.1337585449219	0.9999842643737793	20191009_behavior_1_1.
702	1062.2569580078125	258.6588134765625	0.9947469830513	1063.1978759765625	387.94024658203125	0.9281296133995056	931.7697143554688	391.0654296875	0.9963221549987793	938.9343872070312	258.2665100097656	0.9884472489356995	1001.8580932617188	230.50828552246094	0.9996063113212585	1083.92431640625	325.04632568359375	0.9657956957817078	1008.1148071289062	420.76318359375	0.9986839890480042	901.8511962890625	327.4825439453125	0.9997842907905579	405.1817321777344	442.8799743652344	0.9999971389770508	361.3592224121094	439.0039978027344	0.9999911785125732	375.64984130859375	476.233642578125	0.999996542930603	256.5503845214844	498.1513671875	0.9999799728393555	20191009_behavior_1_1.
703	1062.2044677734375	256.8932189941406	0.9911454319953918	1063.1978759765625	387.58837890625	0.9616230130195618	931.3565673828125	390.22442626953125	0.9957680702209473	931.0076904296875	261.96051025390625	0.978398323059082	1001.777587890625	230.50828552246094	0.9981911778450012	1083.92041015625	325.04632568359375	0.9641097187995911	1008.1148071289062	420.76318359375	0.9985276460647583	901.8511962890625	327.4825439453125	0.9996819496154785	405.04949951171875	441.8442687988281	0.9999978542327881	359.96929931640625	439.0160827636719	0.9999947547912598	376.433837890625	476.000732421875	0.9999946355819702	259.1210021972656	501.25946044921875	0.9999955892562866	20191009_behavior_1_1.
704	1063.011474609375	258.6588134765625	0.9903687834739685	1063.307861328125	387.58837890625	0.9073339104652405	930.9241943359375	390.20855712890625	0.9939113855361938	931.0076904296875	262.5640869140625	0.9736180305480957	1001.834716796875	230.50828552246094	0.9987657070159912	1084.025634765625	325.04632568359375	0.9485195279121399	1008.3050537109375	420.76318359375	0.9989725351333618	901.8511962890625	327.6172180175781	0.9993933439254761	404.59356689453125	439.3333740234375	0.999998927116394	356.42431640625	439.54266357421875	0.9999988079071045	376.57489013671875	476.233642578125	0.9999815225601196	267.5361328125	507.8079833984375	0.9999706745147705	20191009_behavior_1_1.
705	1063.0933837890625	259.09381103515625	0.9933452606201172	1064.126953125	387.58837890625	0.9403933882713318	930.9241943359375	390.22442626953125	0.9779201745986938	932.3082885742188	262.5640869140625	0.9719372987747192	1001.1464233398438	230.50828552246094	0.997623860836029	1083.92041015625	324.7781677246094	0.9728477001190186	1008.6441040039062	420.76318359375	0.9990832805633545	901.7767333984375	327.6172180175781	0.9985876083374023	403.1968078613281	439.3333740234375	0.9999994039535522	353.2874450683594	441.4897155761719	0.999995231628418	376.57489013671875	476.233642578125	0.9999802112579346	268.0298767089844	511.0861511230469	0.9999834299087524	20191009_behavior_1_1.
706	1061.876953125	256.24139404296875	0.992917537689209	1063.3408203125	388.6032409667969	0.979115903377533	930.9241943359375	390.22442626953125	0.9959263801574707	932.3082885742188	262.5640869140625	0.9832108020782471	1000.7425537109375	230.23382568359375	0.9991297125816345	1083.1275634765625	323.8194580078125	0.992224931716919	1008.3945922851562	420.8117980957031	0.9996519088745117	901.5484619140625	328.2401428222656	0.9995385408401489	401.14141845703125	438.75396728515625	0.9999991655349731	351.2907409667969	441.9629211425781	0.9999909400939941	376.57489013671875	476.7784118652344	0.9999914169311523	268.0298767089844	512.6638793945312	0.9999911785125732	20191009_behavior_1_1.
707	1061.876953125	257.1724548339844	0.9959458708763123	1063.3408203125	388.43707275390625	0.9570745229721069	932.1455688476562	390.9042663574219	0.9968217611312866	933.8344116210938	261.1180114746094	0.9620842933654785	1001.1464233398438	230.23382568359375	0.9989308714866638	1083.5501708984375	322.98968505859375	0.9821058511734009	1008.3945922851562	420.816650390625	0.9990803003311157	901.5484619140625	327.9638977050781	0.9993624091148376	398.60321044921875	439.3333740234375	0.9999963045120239	347.9809875488281	443.73907470703125	0.9999673366546631	372.7541198730469	477.40704345703125	0.9999979734420776	268.0298767089844	513.9851684570312	0.9999964237213135	20191009_behavior_1_1.
708	1063.0933837890625	257.1724548339844	0.9952659606933594	1063.3408203125	388.43707275390625	0.9560583233833313	932.1455688476562	391.1365661621094	0.9942644238471985	938.5595703125	257.5520324707031	0.9899097681045532	1001.6098022460938	230.23912048339844	0.9994934797286987	1083.5501708984375	319.8199462890625	0.9731900095939636	1008.3945922851562	420.8117980957031	0.9977726340293884	902.9291381835938	327.9638977050781	0.9984452128410339	398.0858154296875	439.3372802734375	0.9999973773956299	346.0404052734375	443.97723388671875	0.999968409538269	372.1253356933594	477.6160888671875	0.9999972581863403	267.59173583984375	514.8115844726562	0.9999959468841553	20191009_behavior_1_1.
709	1061.7490234375	256.5017395019531	0.9925347566604614	1063.6761474609375	388.43707275390625	0.9272200465202332	932.1455688476562	391.1527404785156	0.9968729615211487	938.9359741210938	257.5520324707031	0.9883429408073425	1001.19677734375	230.23912048339844	0.9992522597312927	1083.4200439453125	319.130859375	0.9921378493309021	1008.3945922851562	420.816650390625	0.9983633160591125	902.4429931640625	328.2401428222656	0.9994733929634094	397.8370666503906	439.56842041015625	0.9999954700469971	344.5375671386719	444.87451171875	0.999981164932251	370.27020263671875	478.9848937988281	0.9999964237213135	267.59173583984375	515.0462036132812	0.9999955892562866	20191009_behavior_1_1.
710	1061.7490234375	256.5017395019531	0.9943059086799622	1063.570556640625	388.43707275390625	0.8517073392868042	931.496826171875	391.1527404785156	0.9956029653549194	938.5595703125	257.6302795410156	0.9913689494132996	1001.4130859375	230.63656616210938	0.999606192111969	1083.4200439453125	319.130859375	0.9746934771537781	1007.8834838867188	420.816650390625	0.9926882982254028	903.2098999023438	328.08319091796875	0.9989370703697205	397.6478576660156	439.88134765625	0.9999929666519165	344.2488708496094	444.9228210449219	0.9999856948852539	369.8069152832031	479.7971496582031	0.999996542930603	267.5457763671875	515.4271850585938	0.9999949932098389	20191009_behavior_1_1.
711	1062.1776123046875	256.898193359375	0.9948089122772217	1063.570556640625	388.43707275390625	0.946807324886322	930.6668090820312	391.1527404785156	0.9932265877723694	938.5595703125	257.6302795410156	0.9702847003936768	1001.4130859375	230.65269470214844	0.9989244341850281	1083.5501708984375	319.8199462890625	0.9552088975906372	1007.8834838867188	420.816650390625	0.9992387294769287	903.2098999023438	327.9638977050781	0.999100923538208	396.6853942871094	440.4125671386719	0.9999967813491821	343.48834228515625	445.396484375	0.999984860420227	369.3700256347656	480.4520263671875	0.999998927116394	267.59173583984375	515.8610229492188	0.9999974966049194	20191009_behavior_1_1.
712	1062.59521484375	256.898193359375	0.9884351491928101	1063.570556640625	389.2874755859375	0.9529996514320374	930.6668090820312	391.1337890625	0.9943978786468506	938.84033203125	256.7685546875	0.9802404046058655	1001.19677734375	230.82852172851562	0.9994706511497498	1084.085693359375	319.8199462890625	0.9843115210533142	1008.1715087890625	421.2716064453125	0.9980282187461853	903.2098999023438	328.07916259765625	0.9985300302505493	392.3727722167969	440.6194763183594	0.999993085861206	342.8656311035156	446.33599853515625	0.9999861717224121	369.1612243652344	480.4520263671875	0.9999978542327881	267.4278869628906	516.8673095703125	0.9999973773956299	20191009_behavior_1_1.
713	1062.59521484375	258.7813415527344	0.9927492141723633	1062.916015625	389.2874755859375	0.9807679057121277	931.496826171875	390.7821960449219	0.9967507123947144	939.7750854492188	256.7685546875	0.983230471611023	1001.19677734375	230.93959045410156	0.9991182684898376	1083.4200439453125	324.82525634765625	0.9640212059020996	1008.5043334960938	421.2716064453125	0.9994230270385742	903.47021484375	328.08319091796875	0.9996351003646851	392.3727722167969	440.6194763183594	0.999996542930603	342.8656311035156	446.33599853515625	0.999984860420227	369.3700256347656	480.4520263671875	0.9999985694885254	267.4278869628906	517.046630859375	0.9999974966049194	20191009_behavior_1_1.
714	1062.6768798828125	258.814697265625	0.9904441237449646	1062.916015625	388.5334777832031	0.8819181323051453	930.9066772460938	390.43109130859375	0.9911544322967529	938.84033203125	256.7685546875	0.9870135188102722	1001.3607788085938	230.93959045410156	0.9992576241493225	1083.938720703125	324.82525634765625	0.9856244325637817	1008.5043334960938	421.2414245605469	0.9992353916168213	903.47021484375	328.08319091796875	0.9991119503974915	392.31024169921875	440.6194763183594	0.9999904632568359	342.7750244140625	446.33599853515625	0.9999812841415405	369.3700256347656	480.3667907714844	0.9999973773956299	267.4278869628906	517.046630859375	0.9999936819076538	20191009_behavior_1_1.
715	1062.6768798828125	258.814697265625	0.9924677014350891	1062.916015625	388.66497802734375	0.9763653874397278	930.9066772460938	390.43109130859375	0.9953380823135376	939.2973022460938	256.7685546875	0.9831695556640625	1001.3607788085938	230.82852172851562	0.9994394183158875	1083.938720703125	326.4825439453125	0.9860125184059143	1008.6005859375	421.31878662109375	0.9992732405662537	902.325439453125	328.07916259765625	0.9995248317718506	392.0758361816406	437.3629150390625	0.9999972581863403	342.679443359375	445.77606201171875	0.9999905824661255	369.3789978027344	478.47930908203125	0.9999954700469971	267.6053161621094	516.8673095703125	0.9999918937683105	20191009_behavior_1_1.
716	1063.0106201171875	258.814697265625	0.9963288903236389	1063.4114990234375	388.5334777832031	0.9512156248092651	931.5292358398438	390.6136779785156	0.9934053421020508	938.84033203125	258.1921081542969	0.9577332139015198	1001.7081298828125	230.93959045410156	0.9994382262229919	1083.938720703125	323.8858337402344	0.9908518195152283	1008.6005859375	421.2414245605469	0.9987599849700928	902.325439453125	328.3860168457031	0.9983978867530823	392.0758361816406	433.9391174316406	0.9999977350234985	340.9764404296875	443.43701171875	0.9999979734420776	369.4571533203125	476.39874267578125	0.9999974966049194	267.4976806640625	516.1145629882812	0.9999953508377075	20191009_behavior_1_1.
717	1063.1353759765625	258.77496337890625	0.9917499423027039	1063.4114990234375	387.13482666015625	0.9620680212974548	931.5292358398438	390.6136779785156	0.9954383969306946	939.2973022460938	258.1921081542969	0.9863383173942566	1001.8809814453125	230.65521240234375	0.9993634819984436	1083.938720703125	324.1875305175781	0.9515602588653564	1008.6005859375	421.1175842285156	0.9992801547050476	902.325439453125	328.4956970214844	0.9990379810333252	389.7423095703125	428.96148681640625	0.9999988079071045	337.6540222167969	442.670166015625	0.9999929666519165	369.4571533203125	473.4447937011719	0.9999954700469971	267.4976806640625	515.5634765625	0.9999979734420776	20191009_behavior_1_1.
718	1063.142578125	258.77496337890625	0.995578944683075	1063.5150146484375	385.8617248535156	0.9056411385536194	932.6682739257812	390.6136779785156	0.9962006211280823	939.2973022460938	258.1921081542969	0.9691764712333679	1001.8809814453125	230.62657165527344	0.9991989731788635	1083.938720703125	323.8858337402344	0.9930176734924316	1008.6005859375	420.8854675292969	0.9977825284004211	902.325439453125	328.4956970214844	0.9996469020843506	389.5941467285156	424.73675537109375	0.999998927116394	337.6540222167969	440.47161865234375	0.9999970197677612	369.4571533203125	471.04864501953125	0.9999984502792358	267.6053161621094	514.6282348632812	0.9999947547912598	20191009_behavior_1_1.
719	1063.1353759765625	258.0738220214844	0.9909399747848511	1063.5150146484375	385.8332824707031	0.79643714427948	933.5499267578125	391.4130554199219	0.9945384860038757	939.2973022460938	258.1921081542969	0.9535367488861084	1002.1002197265625	230.3911590576172	0.9992208480834961	1083.62158203125	323.8858337402344	0.9478121995925903	1008.296630859375	421.0610046386719	0.9985275268554688	903.2177124023438	328.4956970214844	0.9997355341911316	387.7000732421875	422.3648986816406	0.9999995231628418	336.8463439941406	440.0738220214844	0.9999974966049194	369.4571533203125	469.3665466308594	0.9999992847442627	267.6053161621094	514.37744140625	0.999988317489624	20191009_behavior_1_1.
720	1063.142578125	258.77496337890625	0.9866260290145874	1063.4114990234375	385.8332824707031	0.8679946660995483	933.5499267578125	391.4130554199219	0.9983224272727966	932.165771484375	262.2076721191406	0.9932748079299927	1002.1591796875	230.62657165527344	0.9986523985862732	1084.18017578125	323.8858337402344	0.9385612607002258	1007.7762451171875	421.0610046386719	0.9986305236816406	903.2177124023438	328.4956970214844	0.9990295171737671	387.5928955078125	420.07867431640625	0.9999997615814209	336.8463439941406	440.03338623046875	0.9999963045120239	371.1547546386719	468.1514587402344	0.9999995231628418	267.4976806640625	514.37744140625	0.9999967813491821	20191009_behavior_1_1.
721	1063.142578125	258.0738220214844	0.997565507888794	1064.6854248046875	385.7596740722656	0.8935855627059937	933.5499267578125	391.4130554199219	0.9904156923294067	940.0986328125	257.40924072265625	0.953285813331604	1002.1002197265625	230.62657165527344	0.999446451663971	1083.5115966796875	324.1875305175781	0.9805599451065063	1008.296630859375	420.78497314453125	0.9984398484230042	903.2177124023438	327.9980163574219	0.9994949102401733	385.3206481933594	419.71868896484375	0.9999994039535522	336.0638122558594	440.0145568847656	0.9999896287918091	371.3893127441406	467.0284118652344	0.9999995231628418	267.4480895996094	514.37744140625	0.9999891519546509	20191009_behavior_1_1.
722	1063.091064453125	258.66046142578125	0.990405261516571	1064.6854248046875	385.2008361816406	0.9655826091766357	931.5723266601562	390.9947509765625	0.9971743822097778	939.9994506835938	257.40924072265625	0.9924329519271851	1001.4876098632812	230.3490753173828	0.9990418553352356	1083.5115966796875	323.8735046386719	0.9707834720611572	1008.296630859375	420.78497314453125	0.9983198046684265	902.7271728515625	327.532470703125	0.999739944934845	385.3206481933594	418.42352294921875	0.9999990463256836	335.6004333496094	439.9322814941406	0.9999954700469971	371.3893127441406	466.3918151855469	0.9999992847442627	268.0502624511719	514.3709106445312	0.9999966621398926	20191009_behavior_1_1.
723	1060.6224365234375	257.1520080566406	0.9828401803970337	1063.7069091796875	385.7596740722656	0.9030380845069885	931.5723266601562	390.9947509765625	0.997783362865448	932.837646484375	262.2076721191406	0.9893024563789368	1001.8563842773438	230.7451934814453	0.9993095397949219	1084.2335205078125	325.20074462890625	0.9519920945167542	1007.7667236328125	420.3325500488281	0.9991225600242615	902.7271728515625	327.532470703125	0.9996460676193237	385.3206481933594	417.971923828125	0.9999992847442627	335.25103759765625	439.9322814941406	0.9999939203262329	371.3893127441406	466.3918151855469	0.9999992847442627	267.4480895996094	514.3284912109375	0.9999963045120239	20191009_behavior_1_1.
724	1062.92724609375	257.6239013671875	0.9916068315505981	1063.69873046875	386.42169189453125	0.821027398109436	930.567626953125	390.9947509765625	0.9983088970184326	932.837646484375	262.55584716796875	0.9909104704856873	1000.8380126953125	230.7451934814453	0.9996541738510132	1084.2335205078125	325.99664306640625	0.9853008389472961	1007.5584106445312	420.3325500488281	0.9981005787849426	902.70556640625	326.8256530761719	0.9993543028831482	385.4883728027344	417.6177062988281	0.9999985694885254	334.9588317871094	439.9322814941406	0.9999932050704956	370.7496032714844	466.3918151855469	0.9999991655349731	267.4480895996094	514.0693359375	0.9999948740005493	20191009_behavior_1_1.
725	1062.92724609375	257.6239013671875	0.9831356406211853	1063.69873046875	386.42169189453125	0.9603553414344788	931.5723266601562	391.4012756347656	0.9953363537788391	939.9994506835938	257.40924072265625	0.9839153289794922	1000.8380126953125	230.7451934814453	0.9996668100357056	1084.2335205078125	325.20074462890625	0.9776045083999634	1007.5584106445312	420.3325500488281	0.9984825253486633	902.70556640625	326.8256530761719	0.9998125433921814	385.4883728027344	417.162353515625	0.9999991655349731	334.0295715332031	439.9322814941406	0.9999897480010986	370.34686279296875	467.79107666015625	0.9999994039535522	267.5504150390625	514.0424194335938	0.9999938011169434	20191009_behavior_1_1.
726	1062.92724609375	257.6239013671875	0.9963548183441162	1063.69873046875	386.9808654785156	0.9843618869781494	932.9238891601562	393.26239013671875	0.9972175359725952	934.3983764648438	260.3815002441406	0.9926625490188599	1001.7371826171875	230.69602966308594	0.9984583854675293	1084.2939453125	323.8735046386719	0.9561480283737183	1007.5584106445312	420.5832824707031	0.9995120763778687	902.590087890625	327.2413330078125	0.9994427561759949	385.57373046875	416.8916931152344	0.9999979734420776	333.131103515625	439.9402770996094	0.9999513626098633	369.00750732421875	467.79107666015625	0.9999990463256836	267.751708984375	514.0172119140625	0.9999964237213135	20191009_behavior_1_1.
727	1062.7872314453125	257.1520080566406	0.9820330739021301	1063.4820556640625	387.5179443359375	0.9646708369255066	932.9238891601562	393.26239013671875	0.9969027638435364	933.3671875	260.3815002441406	0.9968305230140686	1001.7371826171875	230.69602966308594	0.9978343844413757	1084.41064453125	324.27703857421875	0.9339479804039001	1007.5584106445312	420.85565185546875	0.9978395700454712	902.590087890625	327.75390625	0.9988536834716797	385.57373046875	416.8916931152344	0.9999983310699463	333.131103515625	439.9402770996094	0.9999837875366211	368.9368896484375	467.79107666015625	0.9999980926513672	267.751708984375	513.9429931640625	0.9999957084655762	20191009_behavior_1_1.
728	1062.92724609375	257.6239013671875	0.9949308037757874	1063.69873046875	388.5187072753906	0.9035974144935608	932.9238891601562	393.26239013671875	0.993312656879425	934.3983764648438	260.1512451171875	0.9939876794815063	1001.5046997070312	230.55360412597656	0.9992256164550781	1084.492919921875	324.27703857421875	0.986434817314148	1008.4083862304688	421.0123596191406	0.9982759952545166	901.7061767578125	327.2413330078125	0.9994878768920898	385.57373046875	416.4396667480469	0.9999984502792358	333.131103515625	439.7867736816406	0.999975323677063	368.9368896484375	466.7607116699219	0.999997615814209	267.751708984375	513.9429931640625	0.9999960660934448	20191009_behavior_1_1.
729	1062.7872314453125	258.006591796875	0.9955912828445435	1063.9024658203125	388.8659362792969	0.988298237323761	932.9238891601562	393.26239013671875	0.9933316111564636	934.3983764648438	260.1512451171875	0.9873821139335632	1001.5046997070312	230.55360412597656	0.9995015859603882	1084.492919921875	322.8763122558594	0.990780770778656	1008.4083862304688	420.85565185546875	0.9997220635414124	902.590087890625	327.2413330078125	0.9993000030517578	386.5928039550781	416.4396667480469	0.9999983310699463	334.6518249511719	438.531005859375	0.9999967813491821	368.9368896484375	466.74468994140625	0.9999979734420776	267.751708984375	513.8966674804688	0.9999942779541016	20191009_behavior_1_1.
730	1062.7872314453125	258.9405822753906	0.9916871190071106	1064.0452880859375	388.5187072753906	0.9845932126045227	932.7359008789062	391.416748046875	0.9973704814910889	933.3671875	260.3815002441406	0.9664226174354553	1001.3519897460938	230.28836059570312	0.9973894953727722	1084.492919921875	324.26385498046875	0.9873249530792236	1009.0042114257812	420.99737548828125	0.9991301894187927	902.590087890625	326.6015319824219	0.9996371269226074	387.2589416503906	415.22607421875	0.9999985694885254	336.8080749511719	438.506103515625	0.9999985694885254	370.9530029296875	466.2706604003906	0.9999991655349731	268.3925476074219	513.8966674804688	0.9999966621398926	20191009_behavior_1_1.
731	1062.7158203125	258.9405822753906	0.9953937530517578	1063.9024658203125	388.8904113769531	0.8882124423980713	932.7359008789062	391.416748046875	0.9981185793876648	931.7529296875	261.4560852050781	0.9853343963623047	1001.3519897460938	230.28836059570312	0.9992014765739441	1083.4466552734375	324.26385498046875	0.9848218560218811	1009.0042114257812	421.0123596191406	0.9986411929130554	902.618408203125	326.6015319824219	0.9992170333862305	388.02325439453125	415.1570129394531	0.9999994039535522	337.1954345703125	438.0664978027344	0.9999984502792358	372.1064147949219	466.0592956542969	0.9999974966049194	268.3925476074219	513.6702270507812	0.9999940395355225	20191009_behavior_1_1.
732	1062.7158203125	258.9405822753906	0.9961802959442139	1064.1668701171875	388.8904113769531	0.9898326396942139	930.9064331054688	390.9897155761719	0.9968697428703308	931.7529296875	261.4560852050781	0.9813587069511414	1001.14208984375	230.55360412597656	0.9992064833641052	1083.4466552734375	324.1589050292969	0.9889577627182007	1007.4134521484375	421.0600891113281	0.9994235038757324	902.8001708984375	326.6015319824219	0.9995461106300354	388.8232421875	414.9720764160156	0.9999979734420776	337.8084411621094	437.2082824707031	0.9999995231628418	372.7298583984375	465.3574523925781	0.9999979734420776	268.3925476074219	513.4801635742188	0.9999827146530151	20191009_behavior_1_1.
733	1062.37841796875	258.07354736328125	0.992566704750061	1063.9024658203125	387.36224365234375	0.9826955795288086	930.2201538085938	389.53363037109375	0.9968016147613525	931.7529296875	263.22698974609375	0.9503017067909241	1001.3519897460938	230.4213104248047	0.9993288516998291	1083.1024169921875	324.1589050292969	0.9480015635490417	1007.4134521484375	420.99737548828125	0.9994582533836365	902.8001708984375	327.8349304199219	0.99958735704422	389.5231628417969	414.0345764160156	0.9999974966049194	338.19091796875	436.63531494140625	0.9999994039535522	373.9461364746094	464.8863830566406	0.9999978542327881	268.3925476074219	513.4801635742188	0.9999936819076538	20191009_behavior_1_1.
734	1062.5843505859375	258.07354736328125	0.9953663349151611	1064.3812255859375	386.8948059082031	0.9582344889640808	930.2201538085938	390.9897155761719	0.9945336580276489	933.073486328125	261.4560852050781	0.967815637588501	1001.14208984375	230.4213104248047	0.9983012676239014	1083.1024169921875	324.1589050292969	0.9868606925010681	1008.292236328125	420.99737548828125	0.9985834360122681	902.618408203125	327.8349304199219	0.9990076422691345	389.5231628417969	413.8225402832031	0.999997615814209	338.2463073730469	436.1038818359375	0.9999994039535522	374.5272216796875	462.98895263671875	0.9999964237213135	267.9197998046875	513.6702270507812	0.9999933242797852	20191009_behavior_1_1.
735	1062.333740234375	257.1117858886719	0.9944368600845337	1064.9825439453125	385.9943542480469	0.9850983619689941	933.715087890625	392.1165466308594	0.9967412352561951	937.0505981445312	259.084228515625	0.9839785695075989	1000.908447265625	230.4213104248047	0.9997572302818298	1083.1024169921875	324.1589050292969	0.9653911590576172	1007.2761840820312	420.7720642089844	0.9993786811828613	902.8001708984375	327.8349304199219	0.9997127652168274	389.5231628417969	413.7951965332031	0.9999980926513672	338.2463073730469	436.1038818359375	0.9999992847442627	374.5272216796875	462.729736328125	0.9999957084655762	267.9197998046875	513.6702270507812	0.9999946355819702	20191009_behavior_1_1.
736	1062.333740234375	258.07354736328125	0.9922228455543518	1064.9825439453125	385.9943542480469	0.9573472738265991	930.2201538085938	390.9897155761719	0.9970505237579346	938.0360717773438	258.4958190917969	0.9885541796684265	1000.908447265625	230.4213104248047	0.9996185302734375	1083.589599609375	324.1589050292969	0.9744492769241333	1007.2761840820312	420.7720642089844	0.9987769722938538	902.45703125	327.8349304199219	0.9995154142379761	389.32958984375	413.2673034667969	0.9999969005584717	338.82708740234375	436.1038818359375	0.9999992847442627	374.5592956542969	462.62469482421875	0.9999960660934448	268.1814270019531	513.2163696289062	0.9999971389770508	20191009_behavior_1_1.
737	1062.238037109375	258.0489501953125	0.9858307242393494	1064.438232421875	387.36224365234375	0.7523641586303711	931.5759887695312	391.2684326171875	0.9895406365394592	938.0360717773438	258.4958190917969	0.9946572184562683	1001.7401123046875	230.37393188476562	0.9992982149124146	1083.2056884765625	325.35601806640625	0.9610320925712585	1008.292236328125	420.7720642089844	0.9977872371673584	902.45703125	327.8349304199219	0.9986578226089478	389.2943420410156	413.1868896484375	0.9999973773956299	338.82708740234375	436.263671875	0.9999994039535522	374.5592956542969	462.5309143066406	0.999995231628418	268.1814270019531	513.2163696289062	0.9999947547912598	20191009_behavior_1_1.
738	1062.238037109375	258.0489501953125	0.994601845741272	1064.438232421875	387.2259216308594	0.9014874696731567	933.715087890625	392.1165466308594	0.995104193687439	938.0360717773438	258.4958190917969	0.9936745166778564	1000.908447265625	230.2073211669922	0.999193012714386	1084.0010986328125	325.031982421875	0.9855983853340149	1007.2761840820312	421.0436706542969	0.99899822473526	900.1534423828125	328.0200500488281	0.999813973903656	388.2887878417969	413.17047119140625	0.9999985694885254	338.82708740234375	436.5205383300781	0.9999991655349731	374.5592956542969	462.4303894042969	0.9999963045120239	269.13983154296875	513.2163696289062	0.9999963045120239	20191009_behavior_1_1.
739	1062.0313720703125	256.7231750488281	0.9911354780197144	1064.4095458984375	387.41168212890625	0.9460048079490662	934.6898193359375	393.3368835449219	0.9907791614532471	938.3565063476562	256.88787841796875	0.9948062300682068	1000.908447265625	230.2073211669922	0.9996752738952637	1084.0010986328125	325.5122985839844	0.8785147666931152	1006.9222412109375	421.12982177734375	0.9983935952186584	900.5750732421875	328.3045959472656	0.9989783763885498	387.8976135253906	412.54351806640625	0.9999980926513672	338.82708740234375	436.5205383300781	0.9999991655349731	374.0946044921875	462.06134033203125	0.9999971389770508	269.13983154296875	513.1029663085938	0.9999899864196777	20191009_behavior_1_1.
740	1062.0313720703125	256.7231750488281	0.9930731654167175	1064.4095458984375	387.41168212890625	0.989685595035553	931.5759887695312	391.2684326171875	0.9829399585723877	940.9380493164062	256.88787841796875	0.9933567643165588	1000.8308715820312	230.6815643310547	0.9989504218101501	1083.85546875	325.031982421875	0.9759033918380737	1006.9222412109375	421.12982177734375	0.9993377327919006	900.5750732421875	328.7375183105469	0.9993416666984558	387.8976135253906	412.26513671875	0.9999985694885254	338.8193359375	436.5205383300781	0.9999992847442627	374.5592956542969	462.06134033203125	0.9999958276748657	269.13983154296875	513.1029663085938	0.9999957084655762	20191009_behavior_1_1.
741	1061.42138671875	256.52886962890625	0.992664635181427	1063.4010009765625	387.41168212890625	0.9723207950592041	931.5759887695312	391.2684326171875	0.9978675842285156	938.3565063476562	257.25860595703125	0.9896857142448425	1000.8239135742188	230.6815643310547	0.9993414282798767	1083.460205078125	325.30938720703125	0.9775114059448242	1008.548828125	421.2552795410156	0.9988767504692078	901.6570434570312	328.7375183105469	0.999396562576294	388.1849365234375	411.82000732421875	0.9999984502792358	338.66650390625	436.8631591796875	0.9999994039535522	374.3681335449219	462.06134033203125	0.9999954700469971	269.4313049316406	513.4212646484375	0.9999953508377075	20191009_behavior_1_1.
742	1061.42138671875	256.52886962890625	0.9859007000923157	1062.899169921875	388.15228271484375	0.8781132698059082	934.3748779296875	391.1214599609375	0.994650661945343	938.3565063476562	257.25860595703125	0.9786444902420044	1000.8239135742188	230.73513793945312	0.9992883801460266	1083.460205078125	325.30938720703125	0.9579645395278931	1008.548828125	421.2552795410156	0.9978727102279663	901.6570434570312	328.1419372558594	0.9998314380645752	388.1849365234375	411.82000732421875	0.9999988079071045	338.8193359375	436.8631591796875	0.9999988079071045	374.3681335449219	462.06134033203125	0.9999961853027344	269.13983154296875	513.4212646484375	0.9999935626983643	20191009_behavior_1_1.
743	1061.42138671875	256.7231750488281	0.9936050772666931	1062.5684814453125	388.8304443359375	0.9276810884475708	932.6087646484375	391.1214599609375	0.9985041618347168	938.3565063476562	257.25860595703125	0.9561797380447388	1000.8308715820312	230.73513793945312	0.9987877011299133	1083.4593505859375	325.8501281738281	0.9883360266685486	1008.548828125	420.76214599609375	0.9991834759712219	902.7393798828125	328.1419372558594	0.9996271133422852	387.7551574707031	412.26513671875	0.9999985694885254	338.5700988769531	436.4898681640625	0.9999985694885254	374.0946044921875	462.080322265625	0.9999961853027344	268.67022705078125	512.9266967773438	0.999996542930603	20191009_behavior_1_1.
744	1062.51904296875	257.048828125	0.9926156997680664	1062.899169921875	389.0589904785156	0.985198438167572	930.519287109375	389.9964599609375	0.9950371384620667	936.8626098632812	259.50042724609375	0.9962486624717712	1000.8422241210938	230.73513793945312	0.9995037317276001	1083.4593505859375	325.8501281738281	0.8833991289138794	1008.548828125	420.76214599609375	0.9994879961013794	903.0658569335938	327.7933349609375	0.9990701079368591	387.7445068359375	412.6407775878906	0.9999982118606567	338.5700988769531	436.4898681640625	0.9999994039535522	374.2664794921875	462.45074462890625	0.9999963045120239	268.7170104980469	512.9266967773438	0.9999957084655762	20191009_behavior_1_1.
745	1062.645263671875	257.5498046875	0.9857692122459412	1062.899169921875	389.0589904785156	0.961161732673645	930.818603515625	391.1214599609375	0.9954394698143005	936.8626098632812	259.50042724609375	0.9796023368835449	1001.7112426757812	230.5709228515625	0.9995847344398499	1083.4593505859375	325.94683837890625	0.9540198445320129	1007.6380004882812	421.249267578125	0.999175488948822	903.0658569335938	327.7933349609375	0.9992566704750061	387.7445068359375	413.1705627441406	0.9999985694885254	339.41864013671875	436.4898681640625	0.9999994039535522	374.2489318847656	462.5761413574219	0.999996542930603	268.7170104980469	512.9266967773438	0.9999964237213135	20191009_behavior_1_1.
746	1062.645263671875	258.4193420410156	0.9889294505119324	1062.66064453125	388.8304443359375	0.9897640943527222	930.818603515625	391.1214599609375	0.9965362548828125	939.982666015625	255.69422912597656	0.9851115345954895	1001.802001953125	230.5709228515625	0.9996827840805054	1083.6328125	326.3006286621094	0.9833114147186279	1006.95068359375	421.249267578125	0.9990692734718323	903.0658569335938	327.3766784667969	0.9988262057304382	387.7445068359375	413.1911926269531	0.9999978542327881	339.41864013671875	436.18328857421875	0.9999992847442627	374.0785217285156	462.5817565917969	0.9999929666519165	268.7170104980469	512.9266967773438	0.9999932050704956	20191009_behavior_1_1.
747	1062.645263671875	258.6861877441406	0.9923511147499084	1062.922607421875	387.05218505859375	0.9437240362167358	930.818603515625	391.4835510253906	0.9943152070045471	936.8626098632812	259.50042724609375	0.9951847195625305	1001.802001953125	230.09446716308594	0.9993226528167725	1083.7149658203125	326.3006286621094	0.9650962352752686	1006.95068359375	421.3227844238281	0.999241828918457	901.9166259765625	327.3766784667969	0.9992799162864685	388.3227233886719	413.27874755859375	0.9999972581863403	339.3489990234375	436.42767333984375	0.9999992847442627	373.4628601074219	463.0030212402344	0.9999953508377075	268.7170104980469	513.7200317382812	0.9999959468841553	20191009_behavior_1_1.
748	1062.645263671875	258.6861877441406	0.987751841545105	1063.4365234375	387.0483093261719	0.8339383006095886	930.818603515625	390.2607421875	0.9979925155639648	939.982666015625	255.69422912597656	0.988707423210144	1001.8412475585938	230.09446716308594	0.9993398785591125	1084.0223388671875	326.3006286621094	0.9828177690505981	1007.6380004882812	421.3227844238281	0.99915611743927	901.9088745117188	327.27484130859375	0.9997207522392273	388.34112548828125	413.27874755859375	0.9999980926513672	339.3489990234375	436.42767333984375	0.9999994039535522	374.16455078125	463.0030212402344	0.9999949932098389	268.7170104980469	513.7200317382812	0.9999954700469971	20191009_behavior_1_1.
749	1063.5947265625	258.81201171875	0.9930456280708313	1063.4365234375	387.0483093261719	0.969142735004425	930.818603515625	390.32037353515625	0.9982603192329407	939.982666015625	255.69422912597656	0.9917288422584534	1001.802001953125	230.41024780273438	0.999525785446167	1084.0223388671875	325.60675048828125	0.9817582964897156	1008.5272827148438	421.3227844238281	0.9991781115531921	901.9088745117188	327.1963195800781	0.9996017813682556	389.2430419921875	413.3885803222656	0.9999969005584717	339.3489990234375	436.4426574707031	0.9999996423721313	373.7421569824219	463.0030212402344	0.9999926090240479	268.421142578125	513.7200317382812	0.999994158744812	20191009_behavior_1_1.
750	1063.5947265625	259.0498352050781	0.9943365454673767	1063.4085693359375	387.05218505859375	0.9869343042373657	931.226806640625	390.32037353515625	0.9911333918571472	938.3011474609375	256.4092102050781	0.980407178401947	1001.802001953125	230.44700622558594	0.9990639090538025	1084.0223388671875	325.1555480957031	0.9896973967552185	1008.5272827148438	421.1637878417969	0.9996964931488037	901.0621337890625	327.1963195800781	0.999538779258728	388.34112548828125	413.3885803222656	0.9999977350234985	339.3489990234375	436.42767333984375	0.9999984502792358	373.7421569824219	462.44964599609375	0.9999969005584717	268.421142578125	513.52783203125	0.9999953508377075	20191009_behavior_1_1.
751	1063.5947265625	259.0498352050781	0.9935752749443054	1063.4365234375	387.17742919921875	0.9685347080230713	932.0941772460938	391.4835510253906	0.9934240579605103	933.932373046875	259.6522216796875	0.979241669178009	1001.71142578125	230.44700622558594	0.9988510608673096	1084.0223388671875	325.1555480957031	0.9516394734382629	1008.5272827148438	420.99041748046875	0.9991148114204407	901.9088745117188	327.1963195800781	0.9987419247627258	388.34112548828125	413.7380065917969	0.9999973773956299	339.8468322753906	436.42767333984375	0.9999991655349731	374.16455078125	462.1869812011719	0.9999964237213135	268.3549499511719	513.480224609375	0.999988317489624	20191009_behavior_1_1.
752	1062.7064208984375	258.9787292480469	0.9967325925827026	1063.7681884765625	387.17742919921875	0.9840287566184998	933.8988647460938	392.31005859375	0.9984110593795776	938.3011474609375	257.55206298828125	0.9659935832023621	1001.57666015625	230.44700622558594	0.9990648627281189	1083.712646484375	325.0645751953125	0.9811404943466187	1008.7788696289062	420.9270324707031	0.9994633793830872	901.9088745117188	327.1963195800781	0.9995478987693787	388.12225341796875	413.3885803222656	0.9999978542327881	339.8468322753906	436.4426574707031	0.9999994039535522	374.16455078125	462.1869812011719	0.9999953508377075	268.421142578125	513.480224609375	0.9999938011169434	20191009_behavior_1_1.
753	1062.7064208984375	258.9787292480469	0.9838979840278625	1063.6793212890625	387.63330078125	0.9754769206047058	933.8988647460938	392.31005859375	0.9819283485412598	932.05517578125	262.2359619140625	0.9767053723335266	1000.9763793945312	230.57923889160156	0.9987145662307739	1083.712646484375	320.3633728027344	0.974750816822052	1008.3856201171875	420.99041748046875	0.9978616833686829	902.0533447265625	327.2165222167969	0.9997259974479675	388.020263671875	413.7380065917969	0.9999979734420776	339.8468322753906	436.4426574707031	0.9999991655349731	374.5022277832031	462.1869812011719	0.9999963045120239	268.3549499511719	513.4478759765625	0.9999940395355225	20191009_behavior_1_1.
754	1062.1468505859375	258.9787292480469	0.994490385055542	1063.7681884765625	387.17742919921875	0.9666274785995483	933.8988647460938	392.31005859375	0.9882022738456726	932.05517578125	262.2359619140625	0.9794175028800964	1000.9763793945312	230.64093017578125	0.9993295669555664	1084.1007080078125	324.9198303222656	0.9474345445632935	1008.3856201171875	421.1637878417969	0.9988534450531006	902.0533447265625	327.2165222167969	0.9994376301765442	387.8968811035156	413.7380065917969	0.9999984502792358	338.94403076171875	436.8519592285156	0.9999992847442627	374.7480163574219	462.6540832519531	0.9999940395355225	268.7398681640625	513.447998046875	0.9999969005584717	20191009_behavior_1_1.
755	1062.1468505859375	258.9787292480469	0.9826169610023499	1063.7681884765625	387.17742919921875	0.8807462453842163	933.7098388671875	391.4212341308594	0.9955368041992188	939.6064453125	257.55206298828125	0.9590461850166321	1000.9763793945312	230.66671752929688	0.9978984594345093	1083.712646484375	325.0645751953125	0.9776012897491455	1008.7490844726562	421.00830078125	0.9988940358161926	903.10791015625	326.8768310546875	0.9972167015075684	387.8968811035156	414.0555419921875	0.9999966621398926	338.84844970703125	436.8519592285156	0.9999994039535522	374.5022277832031	462.6540832519531	0.999995231628418	268.7398681640625	513.447998046875	0.9999955892562866	20191009_behavior_1_1.
756	1061.6610107421875	256.2568359375	0.9918962121009827	1063.7257080078125	387.63330078125	0.9368650317192078	932.1480102539062	391.3431396484375	0.9982522130012512	941.950439453125	255.17555236816406	0.9732303619384766	1000.9763793945312	230.64093017578125	0.9986695051193237	1083.567626953125	325.0645751953125	0.9272526502609253	1008.7490844726562	421.00830078125	0.9993157386779785	903.10791015625	326.76531982421875	0.9996013045310974	387.8968811035156	414.07672119140625	0.999997615814209	338.189208984375	436.8519592285156	0.9999995231628418	374.3658447265625	463.0955810546875	0.9999940395355225	268.8050537109375	513.447998046875	0.999995231628418	20191009_behavior_1_1.
757	1061.42822265625	255.83399963378906	0.9950301647186279	1063.7257080078125	387.63330078125	0.9708279967308044	932.1480102539062	391.3431396484375	0.9982557892799377	941.950439453125	255.17555236816406	0.9882919192314148	1001.1149291992188	230.64093017578125	0.999790370464325	1083.567626953125	324.9198303222656	0.9817787408828735	1008.5850219726562	421.25457763671875	0.999722421169281	903.4955444335938	326.76531982421875	0.9986392855644226	388.6809387207031	414.07672119140625	0.999997615814209	337.93804931640625	436.9082336425781	0.9999992847442627	374.7480163574219	463.0955810546875	0.9999969005584717	268.8050537109375	513.4478759765625	0.9999951124191284	20191009_behavior_1_1.
758	1061.6610107421875	256.2568359375	0.9755436182022095	1063.7257080078125	388.2202453613281	0.9805747270584106	933.7098388671875	391.3431396484375	0.9989880919456482	941.950439453125	255.17555236816406	0.9899123311042786	1001.75634765625	230.52487182617188	0.9993870258331299	1083.1136474609375	325.22161865234375	0.9685718417167664	1008.7490844726562	421.25457763671875	0.9994762539863586	903.10791015625	326.37945556640625	0.9995844960212708	388.796875	414.07098388671875	0.9999977350234985	337.93804931640625	436.66400146484375	0.9999994039535522	374.3658447265625	463.0955810546875	0.9999938011169434	269.1443786621094	512.9586791992188	0.9999908208847046	20191009_behavior_1_1.
759	1062.768310546875	256.97991943359375	0.9969486594200134	1063.7069091796875	388.2202453613281	0.9940860271453857	932.7555541992188	391.739990234375	0.9911366701126099	941.5907592773438	255.51681518554688	0.9884229302406311	1001.75634765625	230.5209197998047	0.9997196793556213	1082.767822265625	326.04559326171875	0.976912260055542	1008.5850219726562	421.00830078125	0.9997296929359436	902.6516723632812	326.37945556640625	0.9988219141960144	388.796875	414.07672119140625	0.9999967813491821	337.93804931640625	436.66400146484375	0.9999974966049194	374.3658447265625	463.0798645019531	0.9999963045120239	269.1443786621094	512.9586791992188	0.9999938011169434	20191009_behavior_1_1.
760	1062.273681640625	256.97991943359375	0.9932119846343994	1063.5968017578125	387.6058044433594	0.9368845820426941	934.5635986328125	393.30609130859375	0.994654655456543	941.5109252929688	255.59231567382812	0.9711342453956604	1001.25439453125	230.40432739257812	0.9995614886283875	1082.767822265625	326.04559326171875	0.8860275745391846	1008.5303955078125	420.9344482421875	0.9988396763801575	902.6516723632812	327.0000305175781	0.9987460374832153	388.6809387207031	414.2326965332031	0.9999972581863403	338.92510986328125	436.72857666015625	0.9999991655349731	374.2803955078125	463.0798645019531	0.9999958276748657	268.55389404296875	512.9586791992188	0.9999959468841553	20191009_behavior_1_1.
761	1062.768310546875	256.98223876953125	0.9959678649902344	1063.5968017578125	387.2685852050781	0.9675080180168152	934.5635986328125	393.30609130859375	0.9955397248268127	941.5109252929688	255.59231567382812	0.9878982901573181	1001.25439453125	230.5209197998047	0.9989068508148193	1083.1136474609375	324.9743957519531	0.9602201581001282	1008.5303955078125	420.9344482421875	0.9991245865821838	902.26806640625	327.6155090332031	0.9996246099472046	388.4276123046875	414.07098388671875	0.9999974966049194	339.0306701660156	436.9979553222656	0.9999994039535522	374.875732421875	462.2987365722656	0.9999946355819702	268.55389404296875	513.0110473632812	0.9999961853027344	20191009_behavior_1_1.
762	1062.768310546875	257.2064208984375	0.9911565780639648	1063.3408203125	387.2685852050781	0.801332414150238	932.7555541992188	393.30609130859375	0.9954966306686401	941.5907592773438	255.95819091796875	0.9208400845527649	1000.7894287109375	230.52487182617188	0.9993625283241272	1082.7353515625	324.9743957519531	0.9868484139442444	1008.2899169921875	420.9344482421875	0.9988358616828918	902.26806640625	327.6155090332031	0.9995597004890442	388.4276123046875	414.4114074707031	0.9999963045120239	339.09197998046875	436.9979553222656	0.9999992847442627	374.7001647949219	462.0709228515625	0.9999960660934448	268.55389404296875	513.2705688476562	0.9999945163726807	20191009_behavior_1_1.
763	1063.2388916015625	258.8491516113281	0.9936509728431702	1063.3408203125	387.2685852050781	0.9609466791152954	932.1181640625	392.3067321777344	0.99857497215271	941.740234375	255.95819091796875	0.9856164455413818	1000.7894287109375	230.5209197998047	0.9997784495353699	1083.3243408203125	324.9743957519531	0.9859326481819153	1008.0642700195312	420.9344482421875	0.9981548190116882	902.8843383789062	327.6155090332031	0.9994187355041504	388.4276123046875	414.4613037109375	0.9999978542327881	339.09197998046875	436.9979553222656	0.9999992847442627	374.7001647949219	462.2987365722656	0.9999947547912598	268.5112609863281	513.2705688476562	0.9999957084655762	20191009_behavior_1_1.
764	1063.19970703125	258.5351257324219	0.9736939668655396	1063.3408203125	385.6986083984375	0.9689935445785522	931.8971557617188	391.7066650390625	0.9980142116546631	942.5079345703125	255.1724090576172	0.9922540187835693	1000.6825561523438	230.41522216796875	0.99903404712677	1083.3243408203125	324.6128234863281	0.9813739657402039	1007.8462524414062	421.05010986328125	0.9990025162696838	902.8843383789062	327.6155090332031	0.9986525177955627	388.5810546875	414.4114074707031	0.9999970197677612	339.09197998046875	437.09228515625	0.9999992847442627	374.7001647949219	462.0709228515625	0.9999966621398926	268.55389404296875	513.4945068359375	0.9999954700469971	20191009_behavior_1_1.
765	1063.19970703125	258.5351257324219	0.9954571723937988	1063.3408203125	385.6986083984375	0.9781143665313721	929.4761352539062	389.2808532714844	0.9673905372619629	942.5079345703125	255.1724090576172	0.9870253205299377	1000.6825561523438	230.41522216796875	0.9996298551559448	1083.62890625	324.3874816894531	0.968864917755127	1007.8462524414062	421.05010986328125	0.9996578693389893	902.6841430664062	327.4549255371094	0.9988597631454468	388.7916259765625	414.0605163574219	0.9999977350234985	338.957275390625	437.09228515625	0.9999992847442627	374.7001647949219	462.0709228515625	0.9999967813491821	268.87542724609375	513.4945068359375	0.999992847442627	20191009_behavior_1_1.
766	1061.1480712890625	257.2064208984375	0.9905237555503845	1063.54345703125	388.2919006347656	0.964187741279602	931.8971557617188	390.81866455078125	0.9945253133773804	941.740234375	255.85675048828125	0.9348916411399841	1000.9370727539062	230.41522216796875	0.9988598823547363	1083.1439208984375	324.225341796875	0.9622955322265625	1007.8462524414062	421.05010986328125	0.9975730776786804	902.6841430664062	327.31201171875	0.9992755055427551	388.7916259765625	414.0605163574219	0.9999974966049194	338.7392883300781	437.2464599609375	0.9999988079071045	374.7001647949219	461.8128967285156	0.9999969005584717	268.5857849121094	513.3421020507812	0.9999970197677612	20191009_behavior_1_1.
767	1063.19970703125	258.5351257324219	0.9928921461105347	1063.7550048828125	387.3498229980469	0.9644941687583923	929.7201538085938	389.795654296875	0.9906042218208313	941.740234375	255.70584106445312	0.9873636364936829	1000.9370727539062	230.41522216796875	0.9993420243263245	1083.62890625	324.3874816894531	0.9743629097938538	1007.8462524414062	420.7353210449219	0.9992347955703735	902.6485595703125	327.4549255371094	0.9992163181304932	388.5810546875	413.9483337402344	0.9999982118606567	338.4248046875	436.99560546875	0.9999992847442627	374.7332763671875	461.9944152832031	0.999996542930603	268.5857849121094	513.3421020507812	0.9999948740005493	20191009_behavior_1_1.
768	1063.19970703125	258.5351257324219	0.9855850338935852	1063.7550048828125	387.3498229980469	0.9725975394248962	929.7201538085938	389.795654296875	0.9961568713188171	942.2019653320312	255.85675048828125	0.9749011397361755	1000.9370727539062	230.62591552734375	0.9987088441848755	1083.5972900390625	324.3874816894531	0.9709514379501343	1008.2537231445312	420.7353210449219	0.9977374076843262	901.371826171875	327.66424560546875	0.9989473223686218	387.7261962890625	413.9483337402344	0.9999978542327881	338.4248046875	437.2464599609375	0.9999991655349731	374.7332763671875	461.8128967285156	0.9999955892562866	268.87542724609375	513.3421020507812	0.9999963045120239	20191009_behavior_1_1.
769	1060.8199462890625	256.662109375	0.9947487711906433	1063.54345703125	388.1930847167969	0.9911962747573853	930.4268798828125	390.0097961425781	0.9921912550926208	941.146484375	256.2659912109375	0.9846358299255371	1000.9370727539062	230.79644775390625	0.9987413287162781	1083.8807373046875	325.35260009765625	0.9817644953727722	1008.59228515625	420.7353210449219	0.9988710284233093	902.6485595703125	327.31201171875	0.9998100399971008	386.91021728515625	413.9483337402344	0.9999983310699463	338.2671813964844	437.2464599609375	0.9999995231628418	374.5367431640625	461.8128967285156	0.9999943971633911	268.5857849121094	513.3421020507812	0.9999966621398926	20191009_behavior_1_1.
770	1062.658935546875	258.0798645019531	0.996285080909729	1063.54345703125	388.6234130859375	0.9520068168640137	931.9486694335938	390.0097961425781	0.997654914855957	939.8336181640625	256.3627624511719	0.9466919302940369	1000.7650146484375	230.91905212402344	0.9995419979095459	1083.5972900390625	325.35260009765625	0.9685171842575073	1008.59228515625	420.7353210449219	0.9995272159576416	901.371826171875	326.996337890625	0.9997310042381287	380.35015869140625	413.9311218261719	0.999955415725708	335.323486328125	440.0858459472656	0.9999903440475464	374.5367431640625	461.2527160644531	0.9999971389770508	268.5035400390625	513.5439453125	0.9999946355819702	20191009_behavior_1_1.
771	1063.0899658203125	258.9485778808594	0.9860162138938904	1063.610107421875	388.1930847167969	0.9777684807777405	932.0604858398438	390.0097961425781	0.9965226650238037	939.8336181640625	256.3627624511719	0.992760181427002	1000.7650146484375	230.91905212402344	0.999452531337738	1083.5972900390625	325.35260009765625	0.9907921552658081	1008.59228515625	420.7353210449219	0.9993796348571777	901.371826171875	327.66424560546875	0.9984447360038757	368.279541015625	413.4870910644531	0.9999946355819702	330.1489562988281	444.27569580078125	0.9999830722808838	372.6053466796875	459.7817077636719	0.9999964237213135	266.43121337890625	513.9453735351562	0.9999964237213135	20191009_behavior_1_1.
772	1063.0899658203125	258.9485778808594	0.9903237819671631	1063.2850341796875	388.1930847167969	0.9833690524101257	932.0604858398438	390.0097961425781	0.9890275001525879	939.8336181640625	256.3627624511719	0.9845497608184814	1000.8418579101562	230.79644775390625	0.9993314743041992	1083.184326171875	324.7505798339844	0.9314900040626526	1008.281494140625	420.8726501464844	0.9984883069992065	902.362548828125	327.66424560546875	0.9994755387306213	359.43621826171875	409.70965576171875	0.9999903440475464	326.1492004394531	444.27569580078125	0.9999932050704956	368.5965881347656	458.62396240234375	0.9999847412109375	266.43121337890625	514.3999633789062	0.9999961853027344	20191009_behavior_1_1.
773	1062.658935546875	258.0798645019531	0.9933599829673767	1063.610107421875	387.8643493652344	0.9748366475105286	931.4850463867188	389.7732849121094	0.9989200830459595	939.8336181640625	256.2659912109375	0.9822079539299011	1000.8418579101562	230.7427978515625	0.9994801878929138	1083.184326171875	324.7505798339844	0.9759876728057861	1008.1902465820312	420.9167175292969	0.9989936947822571	902.4028930664062	327.7843017578125	0.9995821118354797	357.1977233886719	407.964599609375	0.9999986886978149	322.7638854980469	444.27569580078125	0.9999961853027344	365.5120544433594	457.16668701171875	0.9999852180480957	266.4040832519531	515.9501342773438	0.9999929666519165	20191009_behavior_1_1.
774	1062.658935546875	258.0798645019531	0.990610659122467	1063.610107421875	387.8643493652344	0.8777551054954529	932.0604858398438	389.7732849121094	0.9791309237480164	939.7157592773438	257.1166687011719	0.990507960319519	1000.8418579101562	230.70870971679688	0.9991596937179565	1082.396728515625	323.1351623535156	0.9636693596839905	1008.1902465820312	420.9167175292969	0.9988439083099365	902.4028930664062	328.03680419921875	0.9991723299026489	354.9459228515625	407.941162109375	0.9999991655349731	320.2196960449219	443.6356506347656	0.9999935626983643	362.9952392578125	456.0086975097656	0.9999951124191284	266.4040832519531	516.3862915039062	0.9999921321868896	20191009_behavior_1_1.
775	1060.977294921875	256.005615234375	0.9940422177314758	1063.610107421875	387.24127197265625	0.9810662269592285	931.9398193359375	391.51885986328125	0.9958052635192871	939.7157592773438	256.9264221191406	0.9830735921859741	1001.1585083007812	230.70870971679688	0.9997472167015076	1083.184326171875	323.1351623535156	0.980928361415863	1008.281494140625	420.9167175292969	0.9993820190429688	902.4383544921875	328.03680419921875	0.9994530081748962	352.2618103027344	404.2662048339844	0.9999982118606567	320.1280212402344	441.97955322265625	0.9999879598617554	361.293701171875	454.8062744140625	0.999992847442627	266.5530700683594	516.3862915039062	0.9999929666519165	20191009_behavior_1_1.
776	1060.8009033203125	256.005615234375	0.9944909811019897	1063.2850341796875	387.2522888183594	0.8840364813804626	931.9398193359375	391.51885986328125	0.9833714365959167	941.270751953125	256.150146484375	0.9925158619880676	1001.1585083007812	230.59231567382812	0.9992546439170837	1083.184326171875	319.94976806640625	0.9152222871780396	1008.2178344726562	420.9167175292969	0.9992609620094299	902.5888061523438	328.03680419921875	0.9992569088935852	351.70562744140625	402.0360107421875	0.9999966621398926	319.43414306640625	440.7217712402344	0.9999903440475464	360.82452392578125	454.58648681640625	0.9999948740005493	266.5530700683594	516.3794555664062	0.999993085861206	20191009_behavior_1_1.
777	1060.8009033203125	256.005615234375	0.9671451449394226	1063.7431640625	387.2522888183594	0.6488789319992065	931.9398193359375	391.51885986328125	0.9979233741760254	939.4966430664062	256.9264221191406	0.9840561151504517	1000.7802734375	230.59231567382812	0.9983794689178467	1083.7169189453125	319.1490478515625	0.9532023668289185	1008.4075927734375	420.8896789550781	0.9949994087219238	902.5888061523438	328.25360107421875	0.9994438290596008	350.7041015625	401.9485778808594	0.9999916553497314	318.83074951171875	440.5481872558594	0.9999809265136719	359.31640625	452.37432861328125	0.999998927116394	266.5530700683594	516.5497436523438	0.9999964237213135	20191009_behavior_1_1.
778	1060.977294921875	256.7519836425781	0.979209303855896	1062.720703125	385.9163818359375	0.8833408355712891	931.9398193359375	391.51885986328125	0.9975749850273132	938.5135498046875	257.7143859863281	0.9834453463554382	1000.690185546875	230.67153930664062	0.9996209144592285	1083.4166259765625	319.1490478515625	0.8953815698623657	1008.659912109375	420.865234375	0.998606264591217	902.4383544921875	328.2845764160156	0.999457061290741	348.79193115234375	399.7107849121094	0.9999843835830688	317.60418701171875	440.02655029296875	0.9999840259552002	359.2226257324219	450.7794494628906	0.9999995231628418	266.5530700683594	516.3794555664062	0.9999955892562866	20191009_behavior_1_1.
779	1063.280029296875	258.8482971191406	0.9938353300094604	1063.026123046875	385.9163818359375	0.9350605010986328	931.9398193359375	391.51885986328125	0.978264331817627	939.4966430664062	256.9264221191406	0.9737221002578735	1000.7802734375	230.67153930664062	0.9972895383834839	1083.7169189453125	319.1490478515625	0.9683542847633362	1008.4075927734375	420.865234375	0.9991982579231262	901.9347534179688	328.2845764160156	0.9997572302818298	347.7525634765625	399.7107849121094	0.9999362230300903	317.60418701171875	437.7605895996094	0.9999963045120239	359.2226257324219	448.85821533203125	0.9999982118606567	266.5530700683594	516.3794555664062	0.9999973773956299	20191009_behavior_1_1.
780	1063.280029296875	258.8482971191406	0.9949061870574951	1063.026123046875	385.9163818359375	0.8850885033607483	932.9390869140625	391.9023742675781	0.9945791959762573	939.4966430664062	257.8055725097656	0.9577732086181641	1000.7802734375	230.47239685058594	0.9994774460792542	1083.52734375	319.1490478515625	0.9469070434570312	1008.2966918945312	420.8896789550781	0.9987825751304626	901.9347534179688	328.2845764160156	0.9993847608566284	347.49481201171875	399.7107849121094	0.9999165534973145	317.8190612792969	435.3595275878906	0.9999938011169434	359.31640625	448.8219909667969	0.9999983310699463	267.3410949707031	516.0667114257812	0.9999961853027344	20191009_behavior_1_1.
781	1063.280029296875	258.8482971191406	0.9933966398239136	1063.026123046875	385.3711853027344	0.9378079771995544	931.1094970703125	391.352783203125	0.9943453669548035	939.4966430664062	257.8055725097656	0.9916120767593384	1001.1026611328125	230.47239685058594	0.9991472959518433	1083.7169189453125	318.8952331542969	0.9269390106201172	1008.2966918945312	420.94427490234375	0.9988631010055542	901.8977661132812	328.50732421875	0.9997472167015076	347.210205078125	399.8692321777344	0.9999889135360718	318.7749328613281	434.560302734375	0.9999902248382568	359.31640625	447.0042724609375	0.9999957084655762	267.3410949707031	516.0667114257812	0.9999970197677612	20191009_behavior_1_1.
782	1063.0592041015625	258.1987609863281	0.995552122592926	1062.9249267578125	385.9163818359375	0.9789175987243652	933.4109497070312	391.9023742675781	0.9957588315010071	939.066162109375	256.31268310546875	0.985428512096405	1001.1026611328125	230.47239685058594	0.9995274543762207	1083.8638916015625	324.51947021484375	0.9878149032592773	1008.2966918945312	420.94427490234375	0.9993366599082947	901.9347534179688	327.48553466796875	0.9995735287666321	345.1081848144531	399.8692321777344	0.9999872446060181	317.8190612792969	433.9259948730469	0.9999924898147583	359.2226257324219	444.0780334472656	0.9999899864196777	266.9472961425781	515.6973266601562	0.9999971389770508	20191009_behavior_1_1.
783	1063.0592041015625	258.1987609863281	0.9919000864028931	1063.026123046875	387.1600646972656	0.6662164330482483	933.4109497070312	391.9023742675781	0.994126558303833	939.6173706054688	256.31268310546875	0.9921557307243347	1001.2830200195312	230.47239685058594	0.9994692206382751	1083.8638916015625	319.0231628417969	0.9881144165992737	1008.2966918945312	420.94427490234375	0.9974023103713989	901.94091796875	327.2042541503906	0.9998635053634644	342.7477722167969	399.8692321777344	0.9999927282333374	317.8190612792969	432.5665283203125	0.9999969005584717	359.0915832519531	441.05426025390625	0.9999964237213135	266.9472961425781	515.6973266601562	0.9999958276748657	20191009_behavior_1_1.
784	1063.0592041015625	258.1987609863281	0.9913904666900635	1063.143798828125	384.8536376953125	0.971726655960083	931.545166015625	390.9529724121094	0.9990636706352234	939.5514526367188	256.3642272949219	0.9969432950019836	1001.1026611328125	230.3728790283203	0.9994126558303833	1083.7188720703125	319.0231628417969	0.9812803864479065	1008.2966918945312	420.94427490234375	0.9993902444839478	903.8505249023438	326.82354736328125	0.9992402791976929	342.4708251953125	399.51605224609375	0.9999830722808838	317.75482177734375	432.2670593261719	0.9999747276306152	358.1772766113281	439.293212890625	0.9999991655349731	266.9472961425781	515.6973266601562	0.9999935626983643	20191009_behavior_1_1.
785	1063.205322265625	259.15087890625	0.9923545122146606	1063.143798828125	387.1600646972656	0.961193859577179	931.545166015625	390.9529724121094	0.9951144456863403	941.832763671875	256.31268310546875	0.9604770541191101	1001.1026611328125	230.25582885742188	0.9996191263198853	1083.8914794921875	319.0231628417969	0.9819050431251526	1008.7979736328125	420.890380859375	0.9987421631813049	904.6636962890625	326.82354736328125	0.9991393089294434	341.0885925292969	395.19696044921875	0.9999971389770508	317.18792724609375	430.491943359375	0.9999533891677856	357.65655517578125	437.6538391113281	0.9999996423721313	265.7394104003906	515.720703125	0.9999961853027344	20191009_behavior_1_1.
786	1063.7593994140625	259.1866149902344	0.9948924779891968	1063.143798828125	387.8730773925781	0.7230269312858582	931.545166015625	390.9529724121094	0.9916263818740845	939.5514526367188	256.31268310546875	0.9820154905319214	1000.7098999023438	230.25582885742188	0.999278724193573	1083.7188720703125	324.1513671875	0.9703925848007202	1009.0792846679688	420.7458801269531	0.9986599683761597	904.6636962890625	326.82354736328125	0.9992362260818481	341.0885925292969	390.86962890625	0.9999994039535522	317.1423034667969	429.7588806152344	0.9999722242355347	357.15106201171875	434.8934631347656	0.9999995231628418	265.7394104003906	515.720703125	0.9999967813491821	20191009_behavior_1_1.
787	1063.7593994140625	259.1866149902344	0.9974294304847717	1063.552734375	387.1600646972656	0.9496904611587524	931.3275756835938	389.6952209472656	0.9984201192855835	939.5514526367188	256.3642272949219	0.9947110414505005	1001.4649047851562	230.25582885742188	0.9994920492172241	1083.25390625	324.1513671875	0.9955465793609619	1009.0792846679688	420.7811584472656	0.9992190599441528	903.8505249023438	327.33856201171875	0.9984618425369263	340.8622741699219	390.59637451171875	0.9999994039535522	317.1423034667969	428.7145690917969	0.9999725818634033	357.0850830078125	434.4192199707031	0.9999996423721313	267.19482421875	515.7908325195312	0.9999923706054688	20191009_behavior_1_1.
788	1063.5665283203125	259.15087890625	0.9830291867256165	1064.108642578125	387.5096435546875	0.9941668510437012	931.3275756835938	390.9529724121094	0.9964022636413574	939.07177734375	257.13763427734375	0.9964798092842102	1000.7098999023438	230.25582885742188	0.9995346069335938	1083.25390625	324.1513671875	0.9601549506187439	1008.71923828125	420.890380859375	0.9997692704200745	903.5588989257812	327.3519592285156	0.9993575215339661	340.7815246582031	389.2524719238281	0.9999992847442627	316.8634033203125	428.3121337890625	0.9999784231185913	356.9753112792969	434.4192199707031	0.9999994039535522	267.19482421875	515.7908325195312	0.9999973773956299	20191009_behavior_1_1.
789	1063.205322265625	259.0177307128906	0.9935213923454285	1063.5640869140625	387.5096435546875	0.957197368144989	931.86279296875	391.17596435546875	0.998207688331604	939.07177734375	257.4479675292969	0.9879308938980103	1001.4649047851562	230.36453247070312	0.9993280172348022	1083.04931640625	324.1513671875	0.9815273880958557	1009.0009155273438	420.8150939941406	0.9986183643341064	902.0520629882812	328.1020202636719	0.9998425245285034	340.5815124511719	387.673828125	0.9999996423721313	316.8634033203125	428.3121337890625	0.999962568283081	356.9753112792969	434.4189453125	0.9999994039535522	266.8284912109375	515.7908325195312	0.9999974966049194	20191009_behavior_1_1.
790	1062.749755859375	258.5166931152344	0.9930592775344849	1064.2310791015625	386.7648010253906	0.9821059703826904	931.86279296875	391.3050842285156	0.9970868229866028	938.662109375	257.4479675292969	0.987557053565979	1000.5418701171875	230.36453247070312	0.9995960593223572	1083.04931640625	324.78387451171875	0.9903916120529175	1008.71923828125	420.8150939941406	0.9991151690483093	902.0520629882812	327.3519592285156	0.999313473701477	340.5733642578125	387.673828125	0.9999995231628418	316.8634033203125	428.2642517089844	0.9999606609344482	356.9753112792969	434.3393859863281	0.9999997615814209	266.97833251953125	515.4549560546875	0.9999946355819702	20191009_behavior_1_1.
791	1062.749755859375	257.7910461425781	0.9829203486442566	1064.6678466796875	386.0240173339844	0.8921205997467041	932.1007690429688	391.3050842285156	0.98893141746521	938.662109375	259.3093566894531	0.9534910321235657	1001.5154418945312	230.65805053710938	0.9990884065628052	1083.04931640625	323.6897277832031	0.9524936676025391	1008.71923828125	420.8150939941406	0.9989681243896484	902.0520629882812	327.33856201171875	0.9997478127479553	340.55096435546875	387.673828125	0.9999996423721313	317.4091796875	428.2642517089844	0.9999706745147705	357.7213134765625	434.3067626953125	0.9999995231628418	266.97833251953125	515.3546752929688	0.9999924898147583	20191009_behavior_1_1.
792	1063.20751953125	257.6589660644531	0.9905506372451782	1064.2310791015625	386.0240173339844	0.9281540513038635	932.1007690429688	391.3050842285156	0.9858350157737732	938.662109375	259.3093566894531	0.9838120341300964	1001.5154418945312	230.36453247070312	0.9986856579780579	1083.3585205078125	323.6897277832031	0.9418860077857971	1006.8800048828125	420.83660888671875	0.9991475343704224	903.1598510742188	327.2984313964844	0.9995018243789673	340.55096435546875	387.673828125	0.9999995231628418	317.4091796875	428.464599609375	0.9999819993972778	358.1799011230469	434.3067626953125	0.9999992847442627	266.97833251953125	515.3241577148438	0.9999953508377075	20191009_behavior_1_1.
793	1062.32177734375	257.6589660644531	0.9957461953163147	1064.2310791015625	386.0240173339844	0.9566143751144409	932.8829956054688	391.9117126464844	0.9967650175094604	939.951416015625	256.388671875	0.9349367618560791	1001.6137084960938	230.36453247070312	0.9987984895706177	1083.3585205078125	323.80633544921875	0.9672503471374512	1008.556884765625	420.83660888671875	0.9994745850563049	903.1598510742188	327.2984313964844	0.999334990978241	340.55096435546875	387.7583923339844	0.9999995231628418	317.53515625	428.464599609375	0.9999605417251587	358.2178955078125	434.2894287109375	0.9999995231628418	267.9937744140625	514.8543090820312	0.9999978542327881	20191009_behavior_1_1.
794	1062.5743408203125	257.6589660644531	0.9964107871055603	1064.3658447265625	387.5638122558594	0.9262041449546814	932.153076171875	391.15789794921875	0.9927976727485657	939.951416015625	256.388671875	0.991055965423584	1001.6137084960938	230.45973205566406	0.9978827834129333	1084.0560302734375	323.80633544921875	0.977577269077301	1006.9043579101562	421.092529296875	0.9988610744476318	903.1598510742188	327.0679931640625	0.9996652603149414	340.55096435546875	387.7583923339844	0.9999995231628418	317.4091796875	428.46392822265625	0.9999701976776123	358.4920654296875	434.2894287109375	0.9999992847442627	267.9937744140625	514.7365112304688	0.9999967813491821	20191009_behavior_1_1.
795	1062.5743408203125	257.6589660644531	0.9872892498970032	1064.4031982421875	387.5638122558594	0.9753836989402771	932.1007690429688	391.15789794921875	0.9964639544487	940.1102294921875	256.5262145996094	0.9796878099441528	1001.6137084960938	230.45973205566406	0.9998289346694946	1084.0560302734375	323.6897277832031	0.9853475093841553	1008.0800170898438	420.83660888671875	0.9993706345558167	902.6934814453125	326.86248779296875	0.9994768500328064	340.54583740234375	388.01373291015625	0.9999995231628418	317.4091796875	428.46392822265625	0.9999681711196899	358.6146240234375	434.1899108886719	0.9999995231628418	268.0549011230469	514.6485595703125	0.9999960660934448	20191009_behavior_1_1.
796	1062.2620849609375	257.454833984375	0.9962093830108643	1064.3658447265625	387.5638122558594	0.9732845425605774	931.9616088867188	391.15789794921875	0.9971454739570618	940.3724975585938	256.3530578613281	0.9754648804664612	1001.332275390625	230.30487060546875	0.9990222454071045	1084.0560302734375	323.5283508300781	0.9894497990608215	1008.0800170898438	420.8974609375	0.999439537525177	902.6934814453125	326.9658508300781	0.9996761083602905	340.28790283203125	388.01373291015625	0.9999996423721313	317.03759765625	428.46392822265625	0.9999455213546753	358.6146240234375	434.1899108886719	0.9999991655349731	268.00311279296875	514.63525390625	0.9999966621398926	20191009_behavior_1_1.
797	1062.255126953125	256.4146728515625	0.9860695600509644	1064.4031982421875	386.09075927734375	0.8260218501091003	932.153076171875	391.2491760253906	0.9952732920646667	940.3724975585938	256.5262145996094	0.9911308288574219	1001.0914306640625	230.32984924316406	0.9991279244422913	1084.0560302734375	323.5283508300781	0.9852877855300903	1008.3053588867188	421.18524169921875	0.9979242086410522	902.3731689453125	326.9658508300781	0.999569833278656	340.26629638671875	388.0456848144531	0.9999997615814209	317.0522155761719	428.46392822265625	0.999984860420227	358.2285461425781	434.1899108886719	0.9999990463256836	268.00311279296875	514.6436767578125	0.9999973773956299	20191009_behavior_1_1.
798	1062.2620849609375	256.4146728515625	0.9975045323371887	1064.4031982421875	386.09075927734375	0.841343104839325	932.153076171875	391.2491760253906	0.9908050298690796	940.1102294921875	257.2908630371094	0.9870989918708801	1001.0914306640625	230.32984924316406	0.9997366070747375	1083.710205078125	323.5283508300781	0.9958807229995728	1008.0800170898438	421.12652587890625	0.9995273351669312	902.3731689453125	326.9658508300781	0.9995304346084595	339.94818115234375	388.01373291015625	0.9999996423721313	317.0522155761719	429.0184020996094	0.999963641166687	358.2285461425781	433.9242248535156	0.9999995231628418	267.8941650390625	514.6485595703125	0.9999969005584717	20191009_behavior_1_1.
799	1062.2620849609375	256.76904296875	0.9905091524124146	1063.410400390625	386.09075927734375	0.9761385917663574	931.9616088867188	391.2491760253906	0.9960607886314392	938.8358154296875	257.2908630371094	0.9718078970909119	1000.974609375	230.24456787109375	0.9992920160293579	1083.710205078125	323.8681640625	0.9815681576728821	1008.3053588867188	421.12652587890625	0.9986438155174255	902.3731689453125	327.514404296875	0.9995042085647583	339.94818115234375	388.0456848144531	0.9999996423721313	317.0522155761719	429.232421875	0.9999582767486572	358.0136413574219	434.2666015625	0.9999995231628418	267.8941650390625	514.6485595703125	0.9999958276748657	20191009_behavior_1_1.
800	1062.2620849609375	256.4146728515625	0.9972565770149231	1063.410400390625	386.09075927734375	0.9569818377494812	932.1068115234375	389.3851013183594	0.9984757304191589	937.4560546875	257.2908630371094	0.9950355291366577	1000.974609375	230.20025634765625	0.9953725934028625	1083.8275146484375	324.5166931152344	0.9744839072227478	1008.3053588867188	421.12652587890625	0.998946487903595	902.3731689453125	327.6791687011719	0.998377799987793	339.94818115234375	388.0456848144531	0.9999996423721313	317.0522155761719	429.232421875	0.9999793767929077	357.83056640625	434.27691650390625	0.9999994039535522	267.6834411621094	514.6436767578125	0.9999970197677612	20191009_behavior_1_1.
801	1062.5426025390625	256.76904296875	0.9966306090354919	1063.85205078125	386.19287109375	0.9346567392349243	932.1068115234375	390.7352600097656	0.990073561668396	936.2150268554688	259.391357421875	0.9613714218139648	1000.93212890625	230.00936889648438	0.9987063407897949	1084.0926513671875	324.71588134765625	0.9867991805076599	1007.9589233398438	421.12652587890625	0.9986788630485535	902.3731689453125	327.6791687011719	0.9996727705001831	339.94818115234375	387.70587158203125	0.9999996423721313	317.4076232910156	429.0927429199219	0.9999604225158691	357.83056640625	434.3958435058594	0.9999996423721313	267.6834411621094	514.6436767578125	0.9999959468841553	20191009_behavior_1_1.
802	1062.7611083984375	257.11590576171875	0.9669082760810852	1063.4447021484375	387.5001220703125	0.9419947266578674	931.9212036132812	389.3851013183594	0.9969213008880615	933.3977661132812	261.00115966796875	0.9827470779418945	1000.974609375	230.00936889648438	0.9996393918991089	1083.8275146484375	324.5166931152344	0.9884019494056702	1007.9589233398438	421.12652587890625	0.9991065859794617	902.7405395507812	327.514404296875	0.9995986819267273	340.05242919921875	387.637451171875	0.9999996423721313	317.4076232910156	429.0927429199219	0.9999537467956543	357.83056640625	434.8001708984375	0.9999996423721313	267.6834411621094	514.6202392578125	0.9999957084655762	20191009_behavior_1_1.
803	1062.9803466796875	258.05181884765625	0.9935634136199951	1063.4447021484375	387.5001220703125	0.8943523168563843	931.447998046875	388.89239501953125	0.9975957274436951	933.3977661132812	261.00115966796875	0.9875592589378357	1000.974609375	230.00936889648438	0.9993718266487122	1083.8275146484375	324.24578857421875	0.9665398597717285	1007.9589233398438	420.8561706542969	0.9984512329101562	902.3147583007812	327.148681640625	0.9994410872459412	340.2607116699219	387.70587158203125	0.9999991655349731	317.3561096191406	429.0927429199219	0.9999855756759644	357.4501953125	434.8001708984375	0.9999996423721313	267.5784912109375	514.6202392578125	0.9999969005584717	20191009_behavior_1_1.
804	1062.9803466796875	257.7364807128906	0.9971143007278442	1063.85205078125	386.19287109375	0.7865090370178223	931.447998046875	388.89239501953125	0.9899542331695557	937.0230712890625	257.0670471191406	0.9917619228363037	1001.3099975585938	230.46592712402344	0.9987465143203735	1084.053466796875	324.5166931152344	0.9062524437904358	1007.6520385742188	420.8561706542969	0.9988112449645996	902.3147583007812	327.148681640625	0.999431312084198	340.5572814941406	387.637451171875	0.9999994039535522	317.3561096191406	428.9238586425781	0.9999725818634033	358.2319641113281	434.6744384765625	0.9999996423721313	267.5784912109375	514.38916015625	0.9999969005584717	20191009_behavior_1_1.
805	1062.9803466796875	257.7364807128906	0.996418833732605	1063.85205078125	386.19287109375	0.9880657196044922	931.316162109375	388.9065856933594	0.9857615232467651	937.0230712890625	257.0670471191406	0.990439772605896	1001.3099975585938	230.65118408203125	0.998714804649353	1083.427734375	324.24578857421875	0.9908847212791443	1007.6520385742188	420.6770324707031	0.9979457259178162	902.3147583007812	327.0766906738281	0.9995754361152649	340.6419372558594	387.637451171875	0.9999994039535522	317.3561096191406	428.76019287109375	0.9999728202819824	358.2319641113281	434.3958435058594	0.9999996423721313	267.5784912109375	514.38916015625	0.9999974966049194	20191009_behavior_1_1.
806	1062.9803466796875	258.09716796875	0.9956507086753845	1063.4447021484375	386.16455078125	0.9407211542129517	931.316162109375	388.9065856933594	0.9933537244796753	939.6439208984375	256.4824523925781	0.9727200269699097	1001.4205322265625	230.91188049316406	0.9985154271125793	1083.2890625	323.84930419921875	0.9664957523345947	1007.6520385742188	421.1474609375	0.998571515083313	902.4860229492188	327.148681640625	0.9996781349182129	340.808837890625	387.637451171875	0.9999994039535522	317.3561096191406	428.4792175292969	0.9999380111694336	358.2319641113281	434.1971130371094	0.9999992847442627	267.1593322753906	514.38916015625	0.9999959468841553	20191009_behavior_1_1.
807	1062.9803466796875	257.7364807128906	0.9948246479034424	1062.997802734375	385.01031494140625	0.8342702984809875	930.7854614257812	390.54608154296875	0.99770587682724	939.6439208984375	256.4824523925781	0.9964536428451538	1001.4205322265625	230.91188049316406	0.999441921710968	1083.427734375	324.0130615234375	0.9964894652366638	1007.6520385742188	421.1474609375	0.9977078437805176	902.0010375976562	328.4233093261719	0.9992467164993286	340.808837890625	387.3542175292969	0.9999995231628418	317.77069091796875	428.3987731933594	0.9999754428863525	358.517578125	434.1460266113281	0.9999991655349731	267.11859130859375	514.8201904296875	0.9999966621398926	20191009_behavior_1_1.
808	1062.6409912109375	257.2696228027344	0.9951474070549011	1062.997802734375	385.01031494140625	0.8529954552650452	931.316162109375	391.0378112792969	0.9932616353034973	939.6439208984375	256.4824523925781	0.9848163723945618	1001.3099975585938	230.91188049316406	0.9995904564857483	1083.427734375	324.0130615234375	0.9830781817436218	1007.5396728515625	421.1474609375	0.9985232949256897	902.4860229492188	328.5617980957031	0.9991452693939209	340.808837890625	387.3542175292969	0.9999995231628418	318.2337341308594	428.3987731933594	0.999974250793457	358.517578125	433.6860656738281	0.9999994039535522	267.0307312011719	514.4861450195312	0.9999935626983643	20191009_behavior_1_1.
809	1062.6409912109375	257.2696228027344	0.9936938881874084	1062.997802734375	385.0354309082031	0.9490034580230713	930.7854614257812	391.3113708496094	0.9973925352096558	934.0160522460938	261.79473876953125	0.9752757549285889	1001.0117797851562	230.2133331298828	0.9991569519042969	1083.427734375	324.0130615234375	0.9876720905303955	1007.5396728515625	421.1543273925781	0.9995736479759216	902.0010375976562	328.5617980957031	0.9996708631515503	340.808837890625	387.5827941894531	0.999998927116394	318.2337341308594	428.4792175292969	0.9999762773513794	358.4026184082031	433.6860656738281	0.999998927116394	266.9910888671875	514.6043090820312	0.9999966621398926	20191009_behavior_1_1.
810	1062.61767578125	257.2696228027344	0.9866617321968079	1062.997802734375	385.41650390625	0.9623904228210449	931.71923828125	391.3113708496094	0.9932324886322021	934.0160522460938	261.79473876953125	0.9850752353668213	1001.4205322265625	230.2133331298828	0.997996985912323	1083.2791748046875	324.7236633300781	0.8758160471916199	1007.5043334960938	421.2063293457031	0.9979045391082764	902.0009765625	328.5617980957031	0.9994909763336182	340.808837890625	387.47564697265625	0.9999992847442627	317.9464111328125	429.3045654296875	0.9999803304672241	358.5301208496094	434.1460266113281	0.9999992847442627	266.9910888671875	514.4861450195312	0.9999942779541016	20191009_behavior_1_1.
811	1062.61767578125	257.2696228027344	0.9954496026039124	1062.997802734375	385.41650390625	0.9494575262069702	931.71923828125	391.3113708496094	0.9972540736198425	934.0160522460938	261.79473876953125	0.9688006043434143	1000.4386596679688	230.2133331298828	0.9989274144172668	1083.2791748046875	324.7538757324219	0.9789683222770691	1007.5396728515625	421.1543273925781	0.9985350370407104	901.1380004882812	328.18841552734375	0.9997751116752625	340.8953857421875	387.5827941894531	0.9999995231628418	318.5631103515625	429.3045654296875	0.9999805688858032	358.4026184082031	434.4386291503906	0.9999995231628418	267.11859130859375	514.6043090820312	0.9999933242797852	20191009_behavior_1_1.
812	1063.150146484375	258.0941162109375	0.9952324032783508	1063.431640625	385.41650390625	0.9478011727333069	931.71923828125	391.3113708496094	0.9952657222747803	939.4210815429688	256.5115051269531	0.9758201837539673	1000.4386596679688	230.2724151611328	0.9995576739311218	1083.2791748046875	324.7538757324219	0.9695976376533508	1007.3648681640625	421.0093994140625	0.9994361996650696	902.0009765625	327.7671813964844	0.9997414946556091	340.5703125	387.5827941894531	0.9999996423721313	318.5631103515625	429.3045654296875	0.9999748468399048	358.4026184082031	434.4386291503906	0.9999995231628418	267.8108825683594	514.4861450195312	0.9999969005584717	20191009_behavior_1_1.
813	1063.150146484375	258.2538146972656	0.9890294075012207	1064.654052734375	386.51513671875	0.9669207334518433	931.1680908203125	391.10296630859375	0.9973307847976685	939.4210815429688	256.5115051269531	0.9856557846069336	1001.474609375	230.5103302001953	0.9990617632865906	1083.376220703125	324.7236633300781	0.860057532787323	1007.3648681640625	421.0093994140625	0.9992382526397705	902.0009765625	327.7671813964844	0.9995170831680298	340.8953857421875	387.5827941894531	0.9999991655349731	317.9464111328125	428.9884948730469	0.999985933303833	358.4026184082031	434.4445495605469	0.9999996423721313	267.8108825683594	514.4285888671875	0.9999966621398926	20191009_behavior_1_1.
814	1062.8505859375	258.2538146972656	0.9981303811073303	1064.9111328125	386.51513671875	0.10082343220710754	931.5547485351562	389.806884765625	0.9962571859359741	942.140625	255.55108642578125	0.9837004542350769	1001.474609375	230.64627075195312	0.9996500015258789	1083.376220703125	324.7236633300781	0.9884471297264099	1008.1848754882812	421.0093994140625	0.9985307455062866	903.2907104492188	327.7671813964844	0.999434769153595	340.8953857421875	387.6596374511719	0.9999996423721313	318.0487060546875	428.9884948730469	0.9999836683273315	357.8372802734375	434.49334716796875	0.9999991655349731	268.0955810546875	514.35302734375	0.9999974966049194	20191009_behavior_1_1.
815	1062.8505859375	258.2538146972656	0.9937986731529236	1064.724609375	386.51513671875	0.966810405254364	931.1680908203125	389.4483947753906	0.9965829253196716	939.4210815429688	256.5115051269531	0.9692587852478027	1001.9384765625	230.64627075195312	0.9991999268531799	1083.5885009765625	324.2785339355469	0.9846652150154114	1008.1848754882812	421.0093994140625	0.9984458088874817	904.539306640625	326.9863586425781	0.9990260601043701	340.45123291015625	387.6596374511719	0.9999992847442627	318.0487060546875	428.9884948730469	0.999980092048645	357.8372802734375	434.49334716796875	0.9999995231628418	268.0955810546875	514.35302734375	0.9999967813491821	20191009_behavior_1_1.
816	1062.8505859375	258.2538146972656	0.9909021258354187	1064.724609375	385.30975341796875	0.9790032505989075	931.1680908203125	389.4483947753906	0.998021125793457	933.670654296875	260.39544677734375	0.9955273270606995	1001.9384765625	230.64627075195312	0.9995481371879578	1083.5885009765625	324.02783203125	0.9255173802375793	1009.1286010742188	421.0093994140625	0.9993083477020264	904.539306640625	327.2077941894531	0.9991174340248108	340.3133850097656	387.4762878417969	0.9999996423721313	317.88751220703125	429.32562255859375	0.9999779462814331	357.8372802734375	434.6055603027344	0.9999996423721313	268.0955810546875	514.35302734375	0.9999959468841553	20191009_behavior_1_1.
817	1062.6673583984375	257.5867919921875	0.9977399110794067	1064.654052734375	386.51513671875	0.817966103553772	931.0137939453125	389.7088928222656	0.9977263808250427	933.670654296875	260.39544677734375	0.9743849039077759	1001.6683349609375	231.1201934814453	0.9994773268699646	1083.5885009765625	324.2785339355469	0.992335855960846	1009.1286010742188	420.8126525878906	0.9989124536514282	904.539306640625	328.219970703125	0.9991900324821472	340.45123291015625	387.0431823730469	0.9999994039535522	317.5614318847656	429.5726318359375	0.9999722242355347	357.8372802734375	434.8410339355469	0.9999996423721313	267.97796630859375	514.35302734375	0.9999960660934448	20191009_behavior_1_1.
818	1062.8505859375	257.5867919921875	0.9968616962432861	1063.8192138671875	387.5223083496094	0.8775626420974731	931.5547485351562	389.7088928222656	0.9977001547813416	933.670654296875	260.39544677734375	0.9874201416969299	1001.6683349609375	230.8422393798828	0.9993641972541809	1083.5885009765625	324.2785339355469	0.9753792881965637	1009.1286010742188	421.01690673828125	0.9985138773918152	902.83056640625	327.4591979980469	0.9992803931236267	340.3133850097656	386.9964294433594	0.9999994039535522	317.53912353515625	429.7592468261719	0.9999575614929199	357.58770751953125	434.8410339355469	0.9999997615814209	267.97796630859375	514.4481811523438	0.9999954700469971	20191009_behavior_1_1.
819	1062.6673583984375	257.5867919921875	0.9904603958129883	1063.8192138671875	387.1849060058594	0.9390718936920166	931.0137939453125	389.7088928222656	0.9903117418289185	933.670654296875	261.1422424316406	0.984181821346283	1001.6683349609375	230.8422393798828	0.9992013573646545	1083.4610595703125	324.02783203125	0.9750329256057739	1008.0057983398438	421.0101013183594	0.9986870884895325	902.83056640625	327.4591979980469	0.9994704127311707	340.00048828125	386.9964294433594	0.9999996423721313	317.5104675292969	429.81982421875	0.9999517202377319	357.495361328125	435.2210693359375	0.9999995231628418	267.7006530761719	514.4481811523438	0.9999972581863403	20191009_behavior_1_1.
820	1061.8310546875	257.82196044921875	0.9905688762664795	1063.2919921875	387.46441650390625	0.9827806949615479	931.2464599609375	389.92437744140625	0.9838936924934387	935.6373901367188	260.39544677734375	0.9657155275344849	1001.3696899414062	230.96824645996094	0.9994491934776306	1083.4610595703125	321.1720886230469	0.717983067035675	1008.0057983398438	421.0101013183594	0.9992263317108154	902.83056640625	327.5777587890625	0.9995895028114319	339.78692626953125	386.7647705078125	0.9999992847442627	317.5104675292969	429.7592468261719	0.9999631643295288	357.495361328125	435.2210693359375	0.9999995231628418	267.7006530761719	514.4481811523438	0.9999964237213135	20191009_behavior_1_1.
821	1061.8310546875	257.82196044921875	0.9890261292457581	1063.2919921875	387.46441650390625	0.9524769186973572	931.0137939453125	390.7531433105469	0.9968164563179016	940.2207641601562	256.8415222167969	0.9806570410728455	1001.3696899414062	230.8422393798828	0.9994133710861206	1083.6416015625	318.79608154296875	0.538289487361908	1008.0057983398438	421.0101013183594	0.998805046081543	903.2163696289062	327.5777587890625	0.9992941617965698	339.78692626953125	387.0431823730469	0.9999994039535522	317.5104675292969	429.7592468261719	0.999968409538269	357.5369567871094	434.95123291015625	0.9999996423721313	267.7006530761719	514.3236083984375	0.9999974966049194	20191009_behavior_1_1.
822	1063.2664794921875	257.9720764160156	0.9898304343223572	1063.895751953125	387.1849060058594	0.9435895085334778	931.2464599609375	390.7531433105469	0.9964584708213806	935.6373901367188	261.1422424316406	0.9966885447502136	1001.846435546875	230.80557250976562	0.9990880489349365	1083.2320556640625	318.76300048828125	0.9840438961982727	1008.0057983398438	421.0101013183594	0.9989099502563477	903.2163696289062	327.5777587890625	0.9984219074249268	339.78692626953125	387.1141662597656	0.9999994039535522	317.5343933105469	429.5916748046875	0.9999417066574097	357.5369567871094	434.5356750488281	0.9999995231628418	267.7006530761719	514.3236083984375	0.9999957084655762	20191009_behavior_1_1.
823	1062.802978515625	257.82196044921875	0.9902991056442261	1064.1759033203125	387.1849060058594	0.8667851686477661	931.2464599609375	391.1321716308594	0.9979664087295532	941.92529296875	256.1491394042969	0.9906485676765442	1001.846435546875	230.78720092773438	0.999396800994873	1083.6416015625	318.79608154296875	0.9859229326248169	1007.9234619140625	421.0101013183594	0.9994584918022156	903.2872314453125	327.5777587890625	0.9991377592086792	340.04547119140625	387.1141662597656	0.9999995231628418	317.5343933105469	429.3490295410156	0.999962568283081	357.6185302734375	434.4938049316406	0.9999996423721313	267.7418518066406	514.3236083984375	0.999995231628418	20191009_behavior_1_1.
824	1063.6104736328125	258.661865234375	0.9966200590133667	1063.895751953125	386.6264953613281	0.9768394827842712	931.2464599609375	391.1321716308594	0.9953911304473877	941.92529296875	256.1491394042969	0.9716259241104126	1001.846435546875	230.80557250976562	0.9993855953216553	1084.2601318359375	318.79608154296875	0.9897206425666809	1007.9234619140625	421.04296875	0.9985874891281128	903.2163696289062	326.46820068359375	0.9990197420120239	340.1659851074219	386.68890380859375	0.9999992847442627	317.5343933105469	429.317626953125	0.999968409538269	357.6185302734375	434.2209777832031	0.9999995231628418	267.7418518066406	514.3236083984375	0.9999957084655762	20191009_behavior_1_1.
825	1063.6104736328125	258.661865234375	0.98817378282547	1064.1806640625	386.36663818359375	0.9887204766273499	932.8014526367188	391.3277587890625	0.9935653805732727	939.8616943359375	256.2477111816406	0.9829885363578796	1001.846435546875	230.80557250976562	0.9982282519340515	1083.853271484375	319.2955017089844	0.9918959736824036	1009.01318359375	420.8560485839844	0.9988664388656616	903.2163696289062	326.46820068359375	0.9993970394134521	340.19000244140625	387.1141662597656	0.9999994039535522	317.5545654296875	429.3490295410156	0.9999749660491943	357.6185302734375	434.4938049316406	0.9999996423721313	267.7418518066406	514.3236083984375	0.9999964237213135	20191009_behavior_1_1.
826	1063.6104736328125	258.661865234375	0.993664026260376	1063.895751953125	386.6264953613281	0.9893942475318909	932.8014526367188	391.3277587890625	0.9970857501029968	939.8616943359375	256.2477111816406	0.9797289967536926	1001.1826171875	230.78720092773438	0.9995290040969849	1083.853271484375	319.3460388183594	0.9829157590866089	1008.32666015625	421.04296875	0.9998084902763367	903.2297973632812	327.671875	0.9983452558517456	340.2038879394531	387.1141662597656	0.9999994039535522	317.5755310058594	429.34735107421875	0.9999474287033081	357.94140625	434.17431640625	0.9999995231628418	267.7418518066406	514.093017578125	0.9999938011169434	20191009_behavior_1_1.
827	1063.6104736328125	259.30352783203125	0.9969162940979004	1064.4158935546875	386.8281555175781	0.9231837391853333	930.7467651367188	390.10198974609375	0.9894549250602722	939.8616943359375	256.04425048828125	0.984566867351532	1001.1826171875	230.78720092773438	0.99933260679245	1084.2601318359375	319.3619689941406	0.9863069653511047	1008.32666015625	421.04296875	0.9990670084953308	903.2297973632812	327.5438537597656	0.9994162321090698	340.21234130859375	387.22991943359375	0.9999995231628418	317.5755310058594	429.02935791015625	0.9999724626541138	357.94140625	434.17431640625	0.9999996423721313	267.718017578125	514.093017578125	0.9999963045120239	20191009_behavior_1_1.
828	1063.6104736328125	259.30352783203125	0.9843115210533142	1063.8375244140625	386.8281555175781	0.9556659460067749	929.7343139648438	389.8418884277344	0.9974843263626099	939.8616943359375	256.2477111816406	0.9922985434532166	1001.1826171875	230.4990692138672	0.9984134435653687	1083.853271484375	319.3619689941406	0.985469400882721	1008.9776611328125	421.04296875	0.9994887113571167	902.7813110351562	327.9476623535156	0.9993535876274109	340.41510009765625	387.77520751953125	0.9999994039535522	317.38702392578125	429.02935791015625	0.9999642372131348	358.0458679199219	434.17431640625	0.9999992847442627	267.718017578125	514.093017578125	0.9999969005584717	20191009_behavior_1_1.
829	1062.569091796875	258.65350341796875	0.9963282942771912	1063.721923828125	389.3055725097656	0.9846475124359131	930.7467651367188	390.10198974609375	0.9986364245414734	939.42431640625	256.04425048828125	0.9920806288719177	1001.1826171875	230.2814178466797	0.9992135763168335	1083.853271484375	319.3619689941406	0.9908661246299744	1008.32666015625	420.99737548828125	0.9990736246109009	902.7813110351562	327.9476623535156	0.9996739625930786	340.72119140625	387.77520751953125	0.9999996423721313	317.5755310058594	429.02935791015625	0.9999594688415527	358.2339782714844	434.3380432128906	0.9999995231628418	267.718017578125	514.655517578125	0.9999946355819702	20191009_behavior_1_1.
830	1063.893798828125	258.9889221191406	0.9831513166427612	1063.45263671875	390.0478515625	0.9925230145454407	929.6541137695312	389.8108825683594	0.9988127946853638	941.2705688476562	255.87083435058594	0.9767115116119385	1001.286376953125	230.2814178466797	0.9989795088768005	1083.58544921875	325.2095947265625	0.9787777662277222	1008.32666015625	421.1689147949219	0.9990454316139221	901.8155517578125	327.5438537597656	0.9992601275444031	340.72119140625	387.77520751953125	0.9999994039535522	317.8901672363281	429.02935791015625	0.9999690055847168	358.2339782714844	434.3380432128906	0.9999994039535522	267.59356689453125	514.655517578125	0.9999958276748657	20191009_behavior_1_1.
831	1062.3199462890625	258.65350341796875	0.9940483570098877	1063.721923828125	389.3055725097656	0.9875876307487488	929.6541137695312	389.97900390625	0.995868444442749	939.42431640625	256.04425048828125	0.9904645681381226	1001.4444580078125	230.4229736328125	0.999371349811554	1083.58544921875	325.2095947265625	0.9448997974395752	1008.0668334960938	420.99737548828125	0.9989264607429504	901.8155517578125	327.5438537597656	0.999618649482727	340.9425354003906	386.9035339355469	0.9999992847442627	317.8901672363281	428.5067443847656	0.9999836683273315	358.2339782714844	434.3380432128906	0.9999995231628418	267.59356689453125	515.0203247070312	0.9999971389770508	20191009_behavior_1_1.
832	1062.2333984375	257.30615234375	0.994597315788269	1063.721923828125	389.3055725097656	0.9690790772438049	931.8411865234375	389.97900390625	0.9986252784729004	941.2705688476562	256.0878601074219	0.9963498115539551	1001.616943359375	230.4990692138672	0.9993060827255249	1083.58544921875	325.2095947265625	0.9612085223197937	1008.4810180664062	420.99737548828125	0.9996757507324219	902.7813110351562	327.25836181640625	0.9992141723632812	341.210205078125	386.9035339355469	0.9999994039535522	317.8901672363281	428.5067443847656	0.999974250793457	358.0564270019531	434.3380432128906	0.9999996423721313	267.59356689453125	514.655517578125	0.9999910593032837	20191009_behavior_1_1.
833	1062.3199462890625	258.65350341796875	0.9903287291526794	1063.45263671875	388.37786865234375	0.9388403296470642	931.8411865234375	389.97900390625	0.9980056881904602	939.8355712890625	256.0878601074219	0.9769294857978821	1001.4444580078125	230.4229736328125	0.9995960593223572	1083.5921630859375	325.0741882324219	0.9649285078048706	1008.0668334960938	420.9768981933594	0.997443437576294	903.1203002929688	326.95733642578125	0.9985230565071106	340.9425354003906	386.3876037597656	0.9999990463256836	317.8901672363281	428.3142395019531	0.9999783039093018	358.2339782714844	434.3380432128906	0.9999991655349731	266.8172607421875	513.9620971679688	0.9999978542327881	20191009_behavior_1_1.
834	1062.405029296875	258.2375183105469	0.9957804679870605	1062.7357177734375	386.97857666015625	0.9524864554405212	931.1148071289062	389.6728515625	0.9957299828529358	940.39892578125	256.47650146484375	0.9853181838989258	1001.4444580078125	230.4229736328125	0.9993565678596497	1083.58544921875	323.95684814453125	0.9867128133773804	1008.0668334960938	420.9768981933594	0.9985577464103699	903.1203002929688	326.95733642578125	0.999014139175415	340.5484924316406	386.2079772949219	0.9999992847442627	317.87896728515625	428.3142395019531	0.9999734163284302	358.0564270019531	434.1703796386719	0.9999996423721313	266.6910095214844	513.9620971679688	0.999995231628418	20191009_behavior_1_1.
835	1062.405029296875	258.2375183105469	0.9951617121696472	1062.7357177734375	386.97857666015625	0.9788147807121277	931.1148071289062	389.6728515625	0.9984136819839478	940.39892578125	256.47650146484375	0.9919050931930542	1001.5573120117188	230.6125946044922	0.9994408488273621	1083.4471435546875	323.3631591796875	0.9921208620071411	1008.0668334960938	420.9768981933594	0.9995704293251038	903.1203002929688	326.95733642578125	0.9990800619125366	340.4884033203125	386.2079772949219	0.9999996423721313	317.87896728515625	427.8189392089844	0.9999759197235107	358.5172119140625	433.5872497558594	0.9999994039535522	266.8172607421875	514.1641845703125	0.9999945163726807	20191009_behavior_1_1.
836	1062.5938720703125	258.2375183105469	0.9809463620185852	1062.68408203125	388.29473876953125	0.7389442920684814	931.1148071289062	389.6728515625	0.9973917007446289	940.39892578125	256.47650146484375	0.9838197827339172	1001.5573120117188	230.1451416015625	0.9990274906158447	1083.4471435546875	323.3631591796875	0.977387011051178	1007.0997924804688	420.9994201660156	0.997384250164032	903.1304931640625	326.95733642578125	0.9995443224906921	340.3265075683594	387.3619689941406	0.9999990463256836	317.87896728515625	427.8189392089844	0.9999765157699585	358.1334228515625	433.5872497558594	0.9999994039535522	266.8172607421875	514.1641845703125	0.9999955892562866	20191009_behavior_1_1.
837	1063.1846923828125	258.55322265625	0.9977359771728516	1062.68408203125	388.29473876953125	0.8988911509513855	931.1148071289062	389.2920837402344	0.9982936978340149	940.222412109375	257.0705261230469	0.9831921458244324	1001.5573120117188	230.1451416015625	0.9987791180610657	1083.4471435546875	323.3631591796875	0.9676103591918945	1006.6873168945312	420.9994201660156	0.9988071918487549	903.1304931640625	326.8659362792969	0.9991312623023987	340.3265075683594	387.39263916015625	0.9999994039535522	318.28802490234375	427.8189392089844	0.999980092048645	358.5049743652344	433.49981689453125	0.9999991655349731	267.3218078613281	514.3230590820312	0.9999955892562866	20191009_behavior_1_1.
838	1062.6602783203125	258.2375183105469	0.989095151424408	1062.7357177734375	386.3279724121094	0.5851722955703735	931.1148071289062	388.8725891113281	0.9983263611793518	940.222412109375	256.47650146484375	0.9832497239112854	1001.5573120117188	230.7826385498047	0.9991156458854675	1083.4471435546875	320.0580749511719	0.9588967561721802	1007.0997924804688	421.2693176269531	0.9991100430488586	901.0326538085938	328.47454833984375	0.9991092085838318	340.3265075683594	387.39263916015625	0.9999996423721313	318.2940673828125	427.8594055175781	0.999980092048645	358.5049743652344	433.49981689453125	0.9999991655349731	267.3218078613281	514.3230590820312	0.9999970197677612	20191009_behavior_1_1.
839	1063.1260986328125	258.55322265625	0.9956828355789185	1063.3984375	386.11370849609375	0.9657177925109863	931.6917114257812	388.8725891113281	0.9939976930618286	938.2733764648438	257.419921875	0.9543277621269226	1001.8681640625	230.7826385498047	0.9991052746772766	1083.4949951171875	320.0580749511719	0.9897817373275757	1008.008544921875	421.2693176269531	0.9991393089294434	903.0651245117188	328.47454833984375	0.9982666969299316	340.2766418457031	387.39263916015625	0.9999994039535522	318.2940673828125	427.99798583984375	0.9999901056289673	358.5049743652344	433.5872497558594	0.9999991655349731	267.3218078613281	514.3230590820312	0.9999969005584717	20191009_behavior_1_1.
840	1062.6602783203125	257.462646484375	0.9931996464729309	1063.3984375	386.11370849609375	0.34837955236434937	931.8455810546875	389.049560546875	0.9975767731666565	935.52783203125	260.0525207519531	0.9754884839057922	1001.8681640625	230.61917114257812	0.9994528889656067	1083.4949951171875	323.7825927734375	0.8410658240318298	1008.008544921875	421.2693176269531	0.9977224469184875	903.0651245117188	327.89532470703125	0.9997890591621399	340.19525146484375	387.39263916015625	0.9999996423721313	318.28802490234375	428.1036071777344	0.9999849796295166	358.3594055175781	433.7188415527344	0.9999995231628418	266.99090576171875	514.486572265625	0.9999908208847046	20191009_behavior_1_1.
841	1062.6602783203125	257.462646484375	0.9931020736694336	1063.6826171875	386.0646057128906	0.9763690233230591	931.6917114257812	389.049560546875	0.9948530793190002	938.2733764648438	257.419921875	0.974558413028717	1001.8681640625	230.7826385498047	0.9991583824157715	1083.4949951171875	324.9267578125	0.9816837906837463	1008.3241577148438	420.8721923828125	0.9989351630210876	902.423583984375	327.7150573730469	0.9985490441322327	340.1690979003906	387.26885986328125	0.9999995231628418	318.0130310058594	428.336669921875	0.9999791383743286	358.3594055175781	433.7188415527344	0.9999995231628418	266.4717102050781	514.486572265625	0.9999948740005493	20191009_behavior_1_1.
842	1062.3370361328125	257.0595703125	0.9927242398262024	1063.3984375	386.0646057128906	0.928899884223938	930.8334350585938	389.049560546875	0.9812641143798828	938.2733764648438	256.310546875	0.9773387312889099	1001.0475463867188	230.61917114257812	0.9985247254371643	1083.227783203125	325.01702880859375	0.9630847573280334	1008.3241577148438	421.2693176269531	0.9993175268173218	902.423583984375	327.89532470703125	0.9995778203010559	340.0286865234375	386.943359375	0.9999994039535522	318.0130310058594	428.6497497558594	0.999976396560669	358.18902587890625	433.7188415527344	0.9999992847442627	266.4717102050781	513.9645385742188	0.9999964237213135	20191009_behavior_1_1.
843	1062.3370361328125	257.0595703125	0.9908355474472046	1063.6826171875	386.0646057128906	0.9277890920639038	931.6917114257812	389.51641845703125	0.9908937215805054	935.52783203125	260.0321960449219	0.981173574924469	1001.8681640625	230.57537841796875	0.998928964138031	1083.227783203125	325.1225280761719	0.9590021967887878	1008.3241577148438	420.7147521972656	0.9990988969802856	902.423583984375	327.89532470703125	0.9995129108428955	340.0286865234375	387.26885986328125	0.9999995231628418	317.8250427246094	428.6497497558594	0.9999666213989258	358.0457763671875	433.7188415527344	0.9999994039535522	266.4717102050781	513.9376220703125	0.9999955892562866	20191009_behavior_1_1.
844	1062.142333984375	256.8919372558594	0.9955397248268127	1063.5631103515625	385.9124755859375	0.975315511226654	932.495361328125	392.4638977050781	0.9975729584693909	939.9436645507812	255.1857147216797	0.9907357096672058	1001.1228637695312	230.61917114257812	0.9997608065605164	1083.227783203125	325.01702880859375	0.9699392914772034	1008.1653442382812	420.7147521972656	0.9986060261726379	902.423583984375	327.89532470703125	0.9992961883544922	340.0461730957031	387.36395263671875	0.9999995231628418	318.0130310058594	428.6497497558594	0.9999797344207764	358.0457763671875	433.6746826171875	0.9999996423721313	266.99090576171875	513.8237915039062	0.999996542930603	20191009_behavior_1_1.
845	1062.142333984375	257.0595703125	0.9956119060516357	1063.6826171875	385.9124755859375	0.9853874444961548	931.46435546875	391.0468444824219	0.9969854950904846	939.9436645507812	255.1857147216797	0.9875444173812866	1001.1228637695312	230.57537841796875	0.9991903901100159	1083.153076171875	325.01702880859375	0.990142822265625	1008.1653442382812	420.7147521972656	0.9986070990562439	902.423583984375	328.0876770019531	0.9993698000907898	340.0461730957031	387.26885986328125	0.9999995231628418	318.5791931152344	428.6149597167969	0.9999799728393555	358.0457763671875	433.6238708496094	0.9999996423721313	267.4456481933594	513.8237915039062	0.999994158744812	20191009_behavior_1_1.
846	1064.0390625	258.23126220703125	0.9953621029853821	1063.797607421875	386.3553466796875	0.9260844588279724	932.495361328125	393.2235107421875	0.9962144494056702	938.1445922851562	258.2729797363281	0.995140790939331	1001.1228637695312	230.57537841796875	0.9993700385093689	1083.456298828125	324.96893310546875	0.9887471795082092	1007.9152221679688	421.1201477050781	0.9960110187530518	902.6378173828125	328.1304931640625	0.9993996620178223	340.3348388671875	387.1733093261719	0.9999994039535522	318.5791931152344	428.6149597167969	0.999976634979248	358.3038024902344	433.6238708496094	0.9999992847442627	267.4456481933594	513.7647094726562	0.9999862909317017	20191009_behavior_1_1.
847	1064.0390625	258.23126220703125	0.9953265190124512	1063.797607421875	386.3553466796875	0.9897593259811401	933.0923461914062	393.2235107421875	0.9945499300956726	935.8614501953125	260.0321960449219	0.9880977272987366	1001.1904296875	230.4228515625	0.9992355108261108	1083.456298828125	324.96893310546875	0.9773662090301514	1007.9152221679688	420.7147521972656	0.999406099319458	902.2960815429688	328.1304931640625	0.9997177720069885	340.4190979003906	387.1733093261719	0.9999996423721313	318.05059814453125	428.3423156738281	0.9999823570251465	358.3038024902344	433.6746826171875	0.9999992847442627	268.2919006347656	513.5709228515625	0.9999960660934448	20191009_behavior_1_1.
848	1063.77685546875	258.23126220703125	0.9970627427101135	1063.797607421875	386.939453125	0.9540538191795349	933.1809692382812	393.2235107421875	0.9971358776092529	938.1445922851562	258.2729797363281	0.9922193288803101	1001.1763305664062	230.6479034423828	0.9994692206382751	1083.327880859375	324.3858642578125	0.9760230779647827	1007.7089233398438	421.1201477050781	0.9991583824157715	902.6378173828125	328.1304931640625	0.9994707703590393	340.49505615234375	387.1733093261719	0.9999994039535522	318.05059814453125	428.3259582519531	0.9999732971191406	358.3038024902344	433.6746826171875	0.9999991655349731	268.8250732421875	513.5709228515625	0.999992847442627	20191009_behavior_1_1.
849	1063.77685546875	258.23126220703125	0.988190770149231	1063.797607421875	387.0185852050781	0.8146727681159973	933.1809692382812	391.0468444824219	0.9925703406333923	935.8614501953125	260.66748046875	0.9678980708122253	1001.1763305664062	230.69158935546875	0.9985551238059998	1083.327880859375	324.3858642578125	0.9790549278259277	1007.1500854492188	421.2174987792969	0.9994879961013794	902.2960815429688	328.1304931640625	0.9997360110282898	340.5396423339844	387.1733093261719	0.9999994039535522	318.05059814453125	428.3259582519531	0.999969482421875	358.25750732421875	433.8568115234375	0.9999996423721313	268.2919006347656	513.6329345703125	0.9999946355819702	20191009_behavior_1_1.
850	1063.77685546875	258.23126220703125	0.9960403442382812	1063.5848388671875	387.0185852050781	0.96856689453125	933.1809692382812	390.65399169921875	0.9963488578796387	935.8614501953125	260.66748046875	0.9811466932296753	1001.1904296875	230.69158935546875	0.9994300007820129	1083.327880859375	324.3858642578125	0.9836112856864929	1007.1500854492188	421.2174987792969	0.9982461929321289	902.8811645507812	327.85235595703125	0.9992744326591492	340.7802429199219	387.8170471191406	0.9999994039535522	318.05059814453125	428.3259582519531	0.9999791383743286	358.12567138671875	433.8568115234375	0.9999995231628418	268.8250732421875	513.5709228515625	0.9999959468841553	20191009_behavior_1_1.
851	1061.0810546875	256.59393310546875	0.994720458984375	1063.5848388671875	387.0185852050781	0.9708477258682251	931.1511840820312	390.51519775390625	0.9967933297157288	940.8355712890625	256.8139953613281	0.9861840605735779	1001.1763305664062	230.5482940673828	0.9989940524101257	1083.242919921875	325.011962890625	0.9665223360061646	1007.7089233398438	421.2174987792969	0.9990181922912598	902.8811645507812	327.322265625	0.9993315935134888	341.3121643066406	388.0389709472656	0.9999995231628418	318.1954345703125	428.3259582519531	0.9999884366989136	358.12567138671875	434.0172424316406	0.9999995231628418	268.8250732421875	513.5952758789062	0.999996542930603	20191009_behavior_1_1.
852	1062.9697265625	257.7958068847656	0.9984350800514221	1063.492919921875	387.5527648925781	0.9701242446899414	931.1511840820312	390.65399169921875	0.9972225427627563	940.8355712890625	256.8139953613281	0.9606841802597046	1000.82666015625	230.64666748046875	0.9987983703613281	1083.242919921875	324.3858642578125	0.9881823658943176	1008.1715698242188	421.2174987792969	0.9992579817771912	903.2800903320312	326.5587158203125	0.9991353154182434	341.97265625	389.24444580078125	0.9999994039535522	319.0554504394531	428.5523681640625	0.9999841451644897	358.25750732421875	434.0172424316406	0.9999992847442627	266.61566162109375	513.5952758789062	0.9999953508377075	20191009_behavior_1_1.
853	1062.7171630859375	257.7958068847656	0.9935576319694519	1063.492919921875	388.3660583496094	0.956504762172699	930.92431640625	390.51519775390625	0.978032112121582	938.7041625976562	256.8139953613281	0.9916539192199707	1000.8046264648438	230.5482940673828	0.9995183944702148	1083.242919921875	325.3385314941406	0.9686613082885742	1008.1715698242188	421.22235107421875	0.9990068078041077	903.2800903320312	326.5587158203125	0.9989755153656006	350.7259826660156	398.91473388671875	0.9999853372573853	321.03668212890625	428.8192138671875	0.9999973773956299	359.7294616699219	439.5165100097656	0.9999982118606567	266.614501953125	513.5952758789062	0.9999963045120239	20191009_behavior_1_1.
854	1062.7171630859375	257.7958068847656	0.9974430799484253	1063.93505859375	387.8857727050781	0.9616563320159912	931.1511840820312	390.51519775390625	0.9922326803207397	940.8355712890625	256.0969543457031	0.9929823875427246	1000.82666015625	230.48855590820312	0.9963541030883789	1083.242919921875	323.99310302734375	0.9697590470314026	1008.3082275390625	421.22235107421875	0.9994152784347534	903.2800903320312	327.2711486816406	0.9980641007423401	362.4774475097656	402.0745849609375	0.9999862909317017	325.862060546875	428.8192138671875	0.9999984502792358	364.526611328125	447.1141357421875	0.9999864101409912	266.61566162109375	513.5017700195312	0.9999951124191284	20191009_behavior_1_1.
855	1062.7171630859375	257.7958068847656	0.9945424795150757	1063.93505859375	388.3660583496094	0.9794991612434387	931.0855712890625	389.4249572753906	0.9864371418952942	940.8355712890625	256.0969543457031	0.9925357103347778	1000.82666015625	230.48855590820312	0.9997401833534241	1083.321533203125	325.3385314941406	0.9882932901382446	1008.5166015625	421.22235107421875	0.9988020658493042	901.630859375	326.66326904296875	0.9997467398643494	368.5737609863281	403.5426025390625	0.9999990463256836	329.5767517089844	430.115966796875	0.9999816417694092	365.8436279296875	448.92657470703125	0.9999949932098389	266.61566162109375	513.5952758789062	0.9999949932098389	20191009_behavior_1_1.
856	1062.7171630859375	257.7958068847656	0.9949457049369812	1063.492919921875	388.3660583496094	0.9286359548568726	931.6954345703125	390.42376708984375	0.9956600069999695	938.7041625976562	256.0969543457031	0.9858500361442566	1001.1946411132812	230.48855590820312	0.9991422891616821	1083.9390869140625	325.3385314941406	0.9842526316642761	1008.5166015625	421.2081604003906	0.9992596507072449	901.630859375	327.2711486816406	0.9991251826286316	371.29681396484375	405.6434631347656	0.9999996423721313	329.6190185546875	431.4620361328125	0.9999880790710449	366.5350341796875	452.5080261230469	0.9999973773956299	266.40570068359375	513.5972900390625	0.9999943971633911	20191009_behavior_1_1.
857	1062.7171630859375	258.4552001953125	0.996466875076294	1062.95849609375	387.8857727050781	0.9437629580497742	931.0855712890625	390.42376708984375	0.9979788661003113	938.7041625976562	256.0969543457031	0.9604973196983337	1001.1946411132812	230.48855590820312	0.9987519979476929	1083.9505615234375	325.3385314941406	0.9710562229156494	1009.034912109375	421.4490661621094	0.9985331296920776	900.966064453125	327.3077697753906	0.9996091723442078	377.24920654296875	408.1944580078125	0.999991774559021	333.112060546875	431.5357971191406	0.9999792575836182	369.2244873046875	455.21942138671875	0.9999992847442627	266.40570068359375	513.5972900390625	0.9999943971633911	20191009_behavior_1_1.
858	1062.513427734375	257.5747985839844	0.9859053492546082	1062.95849609375	387.8857727050781	0.9191493988037109	932.645263671875	390.46258544921875	0.9980968832969666	936.6705322265625	258.7583923339844	0.9854767918586731	1001.1946411132812	230.48855590820312	0.99908447265625	1083.9390869140625	325.60382080078125	0.9845772385597229	1009.6243286132812	421.4490661621094	0.9992955923080444	901.630859375	327.611083984375	0.9994912147521973	383.0229797363281	409.918701171875	0.9999955892562866	337.5152893066406	432.1546630859375	0.9999972581863403	370.7026062011719	457.37982177734375	0.9999957084655762	266.7565612792969	513.4490966796875	0.9999940395355225	20191009_behavior_1_1.
859	1062.7830810546875	258.4552001953125	0.9946271777153015	1062.95849609375	386.8335876464844	0.899142861366272	931.0855712890625	390.42376708984375	0.9959838390350342	936.6705322265625	258.7583923339844	0.9953421354293823	1001.1946411132812	230.36834716796875	0.9995952248573303	1083.9505615234375	325.60382080078125	0.9851343631744385	1009.6243286132812	421.2081604003906	0.9996724128723145	902.6819458007812	327.675537109375	0.9994701743125916	385.44927978515625	411.6415100097656	0.9999990463256836	337.8880920410156	432.3193054199219	0.9999978542327881	371.1829528808594	458.80328369140625	0.9999966621398926	266.7565612792969	513.1514282226562	0.9999926090240479	20191009_behavior_1_1.
860	1061.946533203125	256.7947082519531	0.980147123336792	1062.95849609375	386.8335876464844	0.9915245175361633	931.1676025390625	390.42376708984375	0.9969373941421509	936.6705322265625	258.7583923339844	0.9777542948722839	1001.1985473632812	230.36834716796875	0.9992789626121521	1083.9505615234375	325.4385986328125	0.8785843253135681	1009.034912109375	421.2081604003906	0.9992996454238892	902.6819458007812	327.7920837402344	0.9990799427032471	387.9857482910156	413.8916931152344	0.9999983310699463	340.6770324707031	432.5225830078125	0.9999988079071045	375.0646057128906	459.6719665527344	0.9999963045120239	267.0822448730469	512.0868530273438	0.9999918937683105	20191009_behavior_1_1.
861	1062.7830810546875	258.0867919921875	0.9909819960594177	1062.95849609375	389.53094482421875	0.9860215783119202	931.1676025390625	390.46258544921875	0.9970398545265198	936.6705322265625	258.7583923339844	0.9616097211837769	1000.6131591796875	230.36834716796875	0.9989570379257202	1083.9505615234375	325.26171875	0.9947181344032288	1009.0794067382812	421.0545349121094	0.9984617233276367	903.0230102539062	327.7920837402344	0.9991267323493958	390.914306640625	420.24969482421875	0.9999995231628418	344.2501220703125	432.82110595703125	0.9999963045120239	376.5848388671875	461.3827209472656	0.9999953508377075	267.58917236328125	511.6097717285156	0.999991774559021	20191009_behavior_1_1.
862	1062.660888671875	256.8096618652344	0.994123637676239	1063.2247314453125	389.53094482421875	0.985706627368927	931.2738037109375	389.85302734375	0.9952852129936218	939.491455078125	258.40447998046875	0.9865939617156982	1001.1985473632812	230.36834716796875	0.999679446220398	1083.437744140625	324.94976806640625	0.9819530844688416	1008.7828369140625	420.7901306152344	0.9983400106430054	903.28466796875	327.7920837402344	0.998522937297821	394.6101379394531	424.9458312988281	0.9999915361404419	348.5639343261719	433.7738037109375	0.999994158744812	377.6099853515625	463.3418884277344	0.9999939203262329	267.5982971191406	511.56024169921875	0.9999898672103882	20191009_behavior_1_1.
863	1062.7830810546875	258.0867919921875	0.9828798174858093	1064.111328125	387.8432922363281	0.9614006280899048	931.2738037109375	389.85302734375	0.9971544742584229	939.8685913085938	257.5234375	0.9837844371795654	1001.1985473632812	230.5138702392578	0.9992388486862183	1083.9644775390625	324.7286071777344	0.9905959367752075	1007.9800415039062	420.75299072265625	0.9991840720176697	903.0875244140625	326.7923278808594	0.9995706677436829	396.4732360839844	425.0905456542969	0.9999886751174927	350.6409606933594	433.8106689453125	0.9999980926513672	379.60260009765625	464.68328857421875	0.9999983310699463	268.0207214355469	510.65386962890625	0.999991774559021	20191009_behavior_1_1.
864	1062.660888671875	256.8096618652344	0.9931774139404297	1063.241455078125	388.5255432128906	0.9862765073776245	932.5626220703125	390.87127685546875	0.9987204074859619	939.9994506835938	256.8208923339844	0.9842347502708435	1001.5772705078125	230.63320922851562	0.9992126226425171	1083.9644775390625	324.5862731933594	0.9837982058525085	1007.9800415039062	420.75299072265625	0.9991644620895386	903.0230102539062	326.7923278808594	0.9994292855262756	396.4732360839844	429.78375244140625	0.9999775886535645	353.2396545410156	433.8106689453125	0.9999992847442627	382.8280029296875	465.3836364746094	0.9999977350234985	268.0207214355469	509.3708190917969	0.9999446868896484	20191009_behavior_1_1.
865	1063.2802734375	258.0867919921875	0.9937514662742615	1064.111328125	387.8432922363281	0.9513399004936218	932.5626220703125	390.87127685546875	0.9835419654846191	939.8685913085938	256.8208923339844	0.9855119585990906	1001.1594848632812	230.5138702392578	0.9990614056587219	1084.0941162109375	324.5862731933594	0.9672755002975464	1007.9800415039062	420.7369384765625	0.9981762170791626	903.0230102539062	326.7923278808594	0.9994462132453918	396.4732360839844	429.78375244140625	0.9999581575393677	355.3175354003906	434.0989074707031	0.9999994039535522	382.8280029296875	465.5985412597656	0.9999991655349731	268.0207214355469	508.0802001953125	0.9999469518661499	20191009_behavior_1_1.
866	1062.660888671875	256.8096618652344	0.9937845468521118	1064.111328125	387.8432922363281	0.9298262596130371	931.2738037109375	389.41070556640625	0.9974315762519836	939.9994506835938	255.40216064453125	0.9973859190940857	1001.1594848632812	230.63320922851562	0.9995381832122803	1084.0941162109375	324.2774658203125	0.9696547985076904	1007.9800415039062	420.6500244140625	0.999049723148346	903.0875244140625	326.9418640136719	0.999574601650238	395.5135192871094	429.78375244140625	0.9999468326568604	355.3175354003906	434.54071044921875	0.9999980926513672	382.8280029296875	465.5985412597656	0.9999978542327881	267.4937438964844	508.00079345703125	0.9999258518218994	20191009_behavior_1_1.
867	1063.5543212890625	259.30572509765625	0.9938831329345703	1063.241455078125	387.41510009765625	0.9533519744873047	930.3084716796875	390.48681640625	0.9984341263771057	939.8685913085938	255.40216064453125	0.9872776865959167	1000.9429931640625	230.91197204589844	0.9995030164718628	1084.0941162109375	319.7772521972656	0.9804821014404297	1007.9800415039062	420.5967712402344	0.9985066056251526	902.3948974609375	327.518798828125	0.9991756081581116	394.513671875	429.4840087890625	0.9999351501464844	355.3175354003906	434.7532653808594	0.9999994039535522	381.4417724609375	465.3836364746094	0.9999974966049194	267.4937438964844	507.8934631347656	0.9999376535415649	20191009_behavior_1_1.
868	1061.399658203125	256.6825256347656	0.9910674691200256	1063.241455078125	387.41510009765625	0.9617242217063904	930.3084716796875	390.48681640625	0.9881739616394043	938.9541625976562	257.31298828125	0.9845208525657654	1000.9352416992188	230.91197204589844	0.9992484450340271	1083.3802490234375	324.5862731933594	0.9426157474517822	1008.36572265625	420.7369384765625	0.9993882179260254	902.2467651367188	327.518798828125	0.9993952512741089	394.513671875	428.9600830078125	0.9999912977218628	354.6776428222656	435.04766845703125	0.9999994039535522	380.9577941894531	465.2729187011719	0.9999977350234985	267.4937438964844	507.3932189941406	0.9998358488082886	20191009_behavior_1_1.
869	1061.399658203125	256.6825256347656	0.9956388473510742	1063.9783935546875	387.41510009765625	0.9283595681190491	930.14013671875	390.48681640625	0.9982642531394958	938.9541625976562	257.31298828125	0.9853333830833435	1000.8748168945312	230.64842224121094	0.998775064945221	1083.3802490234375	324.57452392578125	0.9863132238388062	1008.36572265625	420.5967712402344	0.9996984004974365	901.8751220703125	327.518798828125	0.9995805621147156	394.513671875	428.6723327636719	0.9999576807022095	353.3647766113281	435.04766845703125	0.9999992847442627	380.79351806640625	465.2729187011719	0.9999980926513672	268.2901306152344	507.3932189941406	0.9999510049819946	20191009_behavior_1_1.
870	1061.399658203125	256.6825256347656	0.9814203381538391	1063.9783935546875	387.82373046875	0.9861003756523132	930.3084716796875	390.60302734375	0.9930697083473206	938.9541625976562	257.31298828125	0.9797168374061584	1000.9352416992188	230.64842224121094	0.9984751343727112	1083.3802490234375	320.8616027832031	0.9852162599563599	1008.4130859375	420.5738830566406	0.9996703863143921	901.7767333984375	327.76263427734375	0.9996950626373291	397.21490478515625	428.9600830078125	0.9999785423278809	353.3647766113281	435.064208984375	0.9999994039535522	380.79351806640625	465.2729187011719	0.9999977350234985	268.2901306152344	507.3932189941406	0.9999386072158813	20191009_behavior_1_1.
871	1062.1424560546875	257.26837158203125	0.9955381155014038	1063.9783935546875	387.82373046875	0.9599714875221252	932.6609497070312	390.9637451171875	0.9986870884895325	938.8123168945312	257.502197265625	0.9892611503601074	1000.9352416992188	230.64842224121094	0.9998672008514404	1083.3802490234375	324.57452392578125	0.9842230677604675	1008.8707885742188	420.5738830566406	0.9989486336708069	901.7767333984375	328.0402526855469	0.9996801614761353	397.21490478515625	428.3275451660156	0.9999799728393555	353.16851806640625	435.064208984375	0.9999992847442627	380.6162109375	466.6087646484375	0.9999984502792358	268.2901306152344	508.027099609375	0.9999573230743408	20191009_behavior_1_1.
872	1062.1424560546875	257.26837158203125	0.9901354908943176	1063.9783935546875	387.88433837890625	0.9605013728141785	932.6609497070312	390.9637451171875	0.993026852607727	937.5146484375	259.1938171386719	0.9652631878852844	1000.9796752929688	230.39442443847656	0.9992276430130005	1083.86572265625	325.4380187988281	0.9739229679107666	1008.4130859375	420.5784606933594	0.9991637468338013	901.7767333984375	327.76263427734375	0.9997958540916443	397.21490478515625	428.0597839355469	0.9999747276306152	352.2480163574219	435.56195068359375	0.9999995231628418	380.2481384277344	466.9744873046875	0.9999969005584717	267.6885681152344	509.6199645996094	0.9999239444732666	20191009_behavior_1_1.
873	1062.1424560546875	257.5126953125	0.9957467913627625	1063.644775390625	387.88433837890625	0.9689504504203796	932.6609497070312	391.7700500488281	0.9985495209693909	937.3290405273438	259.4477233886719	0.9829890131950378	1001.5584716796875	230.64842224121094	0.9993219375610352	1083.86572265625	324.57452392578125	0.9789829254150391	1008.3202514648438	420.5738830566406	0.9988592863082886	901.8976440429688	327.76263427734375	0.9992586970329285	396.4505920410156	426.6766052246094	0.9999610185623169	351.5750427246094	437.27325439453125	0.9999986886978149	380.1725158691406	468.6475830078125	0.9999978542327881	267.6885681152344	509.8575744628906	0.9999434947967529	20191009_behavior_1_1.
874	1062.1424560546875	257.6730651855469	0.9949758052825928	1063.644775390625	387.82373046875	0.9723193049430847	933.924560546875	391.962158203125	0.9740143418312073	937.3290405273438	259.4477233886719	0.9842562079429626	1001.5584716796875	230.39442443847656	0.9991154074668884	1083.4354248046875	324.53656005859375	0.9644174575805664	1008.3202514648438	420.5784606933594	0.999485969543457	902.7745971679688	327.20831298828125	0.9994363188743591	396.4505920410156	425.1685485839844	0.9999927282333374	350.8857727050781	437.8895568847656	0.9999970197677612	379.28265380859375	469.3525390625	0.9999978542327881	267.6885681152344	509.8575744628906	0.9999465942382812	20191009_behavior_1_1.
875	1062.32470703125	257.68280029296875	0.9901074171066284	1063.644775390625	387.88433837890625	0.9673534035682678	932.6609497070312	390.9637451171875	0.9987900853157043	937.5146484375	259.1938171386719	0.987682044506073	1001.5830078125	230.8578338623047	0.9995115995407104	1083.2855224609375	324.53656005859375	0.9870555400848389	1007.6640625	420.671875	0.9983227849006653	904.9781494140625	327.20831298828125	0.9995194673538208	396.4505920410156	424.2842712402344	0.9999933242797852	349.9557189941406	438.22064208984375	0.9999973773956299	379.28265380859375	469.3525390625	0.999997615814209	267.928466796875	509.6199645996094	0.9999839067459106	20191009_behavior_1_1.
876	1062.32470703125	257.7016906738281	0.9909154772758484	1064.3555908203125	387.8125305175781	0.8837606906890869	932.5985717773438	390.7550964355469	0.9979802966117859	940.4032592773438	257.5423278808594	0.9595227837562561	1001.550048828125	230.42799377441406	0.9986611604690552	1083.4354248046875	324.0104064941406	0.991886556148529	1007.6640625	420.7908935546875	0.999041736125946	904.9781494140625	327.0787353515625	0.9978976249694824	396.9622497558594	424.1218566894531	0.9999938011169434	349.26971435546875	438.90594482421875	0.9999966621398926	379.28265380859375	469.3525390625	0.9999985694885254	268.2127380371094	510.1678161621094	0.9999828338623047	20191009_behavior_1_1.
877	1062.32470703125	257.7016906738281	0.9907311797142029	1064.3555908203125	387.8125305175781	0.9832221865653992	932.5985717773438	391.962158203125	0.9964587092399597	941.1790771484375	256.5928039550781	0.9872144460678101	1001.5830078125	230.8578338623047	0.999065101146698	1083.2855224609375	319.2832336425781	0.9709283113479614	1007.6640625	421.0115966796875	0.9990748167037964	905.1344604492188	327.1610412597656	0.9996823072433472	397.1776428222656	424.00909423828125	0.9999914169311523	349.26971435546875	438.90594482421875	0.9999963045120239	379.7716979980469	467.8482360839844	0.9999983310699463	268.2246398925781	510.1678161621094	0.9999570846557617	20191009_behavior_1_1.
878	1062.5064697265625	258.0537109375	0.9866605997085571	1064.3555908203125	388.6391906738281	0.9449546337127686	932.5985717773438	390.9060363769531	0.9974198341369629	941.1790771484375	256.5928039550781	0.9910824298858643	1001.550048828125	230.8578338623047	0.9995378255844116	1082.75244140625	319.0049743652344	0.9841214418411255	1007.9840087890625	421.0192565917969	0.9978457689285278	905.1344604492188	327.20831298828125	0.9992497563362122	397.1776428222656	423.93646240234375	0.9999946355819702	349.72216796875	439.16387939453125	0.9999955892562866	380.05419921875	467.8482360839844	0.9999982118606567	268.70098876953125	510.14508056640625	0.9999526739120483	20191009_behavior_1_1.
879	1062.5064697265625	258.0537109375	0.9953404664993286	1063.5628662109375	388.80670166015625	0.9359402656555176	932.0970458984375	390.5223693847656	0.9863465428352356	941.1790771484375	256.5928039550781	0.9801715612411499	1001.5830078125	230.8578338623047	0.9983590245246887	1082.3406982421875	319.0049743652344	0.9558126926422119	1008.0709228515625	421.0192565917969	0.9987062215805054	904.5750122070312	328.78558349609375	0.9951942563056946	397.1776428222656	423.17156982421875	0.9999955892562866	349.9507141113281	439.16387939453125	0.9999902248382568	380.05419921875	467.839111328125	0.9999982118606567	268.80810546875	510.0436706542969	0.999967098236084	20191009_behavior_1_1.
880	1062.92138671875	258.0537109375	0.9981780052185059	1062.563232421875	389.156494140625	0.9388296604156494	931.4029541015625	390.5223693847656	0.9952040910720825	940.778076171875	256.5928039550781	0.9559547305107117	1001.3969116210938	230.62841796875	0.9991148114204407	1082.3406982421875	319.2832336425781	0.9622525572776794	1008.13623046875	421.0192565917969	0.9992861151695251	904.2453002929688	327.1610412597656	0.9983750581741333	396.0299987792969	422.6783447265625	0.9999971389770508	349.72216796875	439.16387939453125	0.9999891519546509	379.7716979980469	467.4627990722656	0.9999983310699463	268.80810546875	510.14508056640625	0.9999566078186035	20191009_behavior_1_1.
881	1063.0679931640625	258.6396179199219	0.9928737878799438	1062.563232421875	389.156494140625	0.9724164605140686	931.1214599609375	390.1255798339844	0.9981585144996643	940.6175537109375	257.3988952636719	0.9805005788803101	1001.941650390625	230.62841796875	0.9994774460792542	1082.3406982421875	324.613037109375	0.9790582060813904	1008.0709228515625	421.273681640625	0.9990808963775635	904.2453002929688	328.31939697265625	0.9988771080970764	395.21923828125	421.26666259765625	0.9999953508377075	349.72216796875	438.790283203125	0.9999938011169434	379.1678771972656	466.6152038574219	0.9999979734420776	268.80810546875	510.14508056640625	0.9999468326568604	20191009_behavior_1_1.
882	1063.2684326171875	258.83343505859375	0.9948239326477051	1062.9569091796875	388.6391906738281	0.9911525845527649	930.8193969726562	389.935791015625	0.9946591258049011	939.7887573242188	258.49737548828125	0.9954565763473511	1001.7998046875	230.57017517089844	0.9995699524879456	1082.4957275390625	324.613037109375	0.993043839931488	1007.9840087890625	420.42816162109375	0.9995988011360168	903.5142822265625	328.31939697265625	0.999406099319458	394.6720275878906	418.3729248046875	0.9999955892562866	347.9185791015625	438.7348937988281	0.999995231628418	379.1571044921875	465.9040222167969	0.9999972581863403	268.80810546875	510.1869812011719	0.9999889135360718	20191009_behavior_1_1.
883	1063.0679931640625	257.6986083984375	0.9974544644355774	1062.9569091796875	385.6668395996094	0.567804217338562	930.8193969726562	389.3866271972656	0.9979826211929321	940.6175537109375	257.3988952636719	0.9720717668533325	1001.941650390625	230.51077270507812	0.9992179870605469	1084.2200927734375	324.613037109375	0.979095458984375	1007.7163696289062	420.42816162109375	0.9990621209144592	902.5333862304688	326.49560546875	0.9995372295379639	392.6379699707031	416.93212890625	0.9999960660934448	345.8915100097656	438.36846923828125	0.9999971389770508	379.10736083984375	465.0482177734375	0.9999955892562866	268.80810546875	510.1869812011719	0.9999867677688599	20191009_behavior_1_1.
884	1063.0679931640625	257.6986083984375	0.9896748661994934	1064.573974609375	385.6668395996094	0.8737660050392151	931.1214599609375	389.3866271972656	0.9828622937202454	939.7887573242188	256.82427978515625	0.9845415353775024	1001.7998046875	230.51077270507812	0.9988884329795837	1084.2200927734375	324.613037109375	0.9836057424545288	1007.7163696289062	421.4386901855469	0.9981163740158081	902.5333862304688	326.49560546875	0.9996926784515381	392.31787109375	415.44232177734375	0.9999849796295166	345.628662109375	437.696044921875	0.9999915361404419	378.15728759765625	463.8766174316406	0.9999911785125732	268.9294128417969	510.1869812011719	0.9999829530715942	20191009_behavior_1_1.
885	1061.96337890625	256.5795593261719	0.989827036857605	1065.22412109375	385.6668395996094	0.9006160497665405	932.0170288085938	389.7796936035156	0.985114574432373	939.7887573242188	256.82427978515625	0.9832997918128967	1001.7998046875	230.51077270507812	0.9997686743736267	1083.5101318359375	325.39239501953125	0.9919496774673462	1007.7163696289062	421.4386901855469	0.9991620779037476	902.5333862304688	326.6221618652344	0.9984488487243652	390.57489013671875	414.65447998046875	0.9999977350234985	343.23004150390625	437.696044921875	0.9999982118606567	378.15728759765625	463.7802429199219	0.9999918937683105	268.9294128417969	509.9256286621094	0.9999357461929321	20191009_behavior_1_1.
886	1061.96337890625	256.5795593261719	0.9853600859642029	1064.573974609375	385.9696960449219	0.9959403276443481	932.305908203125	389.7796936035156	0.9978510141372681	942.0877685546875	256.1488952636719	0.9893966913223267	1001.7171630859375	230.51077270507812	0.9983084201812744	1083.5101318359375	324.0705261230469	0.954201877117157	1008.5279541015625	420.87579345703125	0.9995309114456177	902.9580078125	326.6221618652344	0.9989984631538391	390.06689453125	413.35089111328125	0.9999972581863403	342.62255859375	437.4141845703125	0.9999992847442627	377.90032958984375	463.7544860839844	0.9999868869781494	268.9294128417969	509.9256286621094	0.999968409538269	20191009_behavior_1_1.
887	1061.6741943359375	255.69204711914062	0.9909238219261169	1064.573974609375	387.62774658203125	0.9769544005393982	932.305908203125	389.7796936035156	0.9934386610984802	942.0877685546875	256.1488952636719	0.9566695094108582	1001.4702758789062	230.6502227783203	0.9992732405662537	1083.512939453125	324.7461242675781	0.9881773591041565	1008.5279541015625	420.87725830078125	0.998643696308136	902.9580078125	326.8347473144531	0.9993062019348145	390.06689453125	413.1834411621094	0.9999973773956299	342.62255859375	436.983642578125	0.9999988079071045	377.90032958984375	463.7359313964844	0.9999891519546509	269.3965148925781	509.9256286621094	0.9999696016311646	20191009_behavior_1_1.
888	1061.96337890625	256.5795593261719	0.9966367483139038	1064.1484375	387.62774658203125	0.9721579551696777	932.305908203125	390.8096923828125	0.9974898099899292	941.8472900390625	256.1488952636719	0.9945070147514343	1001.2216186523438	230.6502227783203	0.9996172189712524	1083.5101318359375	324.7461242675781	0.990889847278595	1008.5355224609375	420.87725830078125	0.9992706179618835	902.9723510742188	327.91986083984375	0.9994044303894043	390.06689453125	412.5350341796875	0.999997615814209	342.62255859375	436.983642578125	0.9999984502792358	377.9754638671875	463.3641662597656	0.9999899864196777	268.9294128417969	510.10150146484375	0.9999785423278809	20191009_behavior_1_1.
889	1063.12451171875	258.4275817871094	0.9922842383384705	1063.8489990234375	387.62774658203125	0.9755832552909851	931.4095458984375	390.8096923828125	0.9964578747749329	942.7134399414062	255.52114868164062	0.9641757607460022	1001.2216186523438	230.6502227783203	0.9995380640029907	1083.512939453125	324.0705261230469	0.9943090677261353	1008.5355224609375	420.87579345703125	0.9989444613456726	902.9580078125	327.91986083984375	0.9994544386863708	390.06689453125	412.3601379394531	0.9999974966049194	343.4254150390625	436.983642578125	0.9999977350234985	379.0007019042969	463.171630859375	0.999981164932251	268.6252746582031	510.10150146484375	0.9999758005142212	20191009_behavior_1_1.
890	1063.2586669921875	258.4275817871094	0.9945604205131531	1063.2559814453125	388.0296936035156	0.851460874080658	931.4095458984375	390.8096923828125	0.9981690645217896	942.5060424804688	255.52114868164062	0.9544609189033508	1001.2216186523438	230.6502227783203	0.9988504648208618	1083.9295654296875	323.5476989746094	0.9895638823509216	1008.5279541015625	420.7593688964844	0.9987257122993469	902.9723510742188	327.91986083984375	0.9994256496429443	390.06689453125	411.7637939453125	0.9999984502792358	343.51629638671875	436.8406066894531	0.9999971389770508	378.23846435546875	462.6549072265625	0.9999891519546509	268.6252746582031	510.10150146484375	0.9999710321426392	20191009_behavior_1_1.
891	1063.12451171875	258.3818054199219	0.9905230402946472	1063.0694580078125	388.7412109375	0.8664008975028992	930.9502563476562	389.683349609375	0.9904001355171204	941.8472900390625	255.52114868164062	0.9874361753463745	1001.1553955078125	230.60385131835938	0.9990424513816833	1084.01708984375	323.5476989746094	0.991582453250885	1008.2412719726562	420.87725830078125	0.9992412328720093	901.9420166015625	328.43707275390625	0.9995049238204956	389.8175048828125	411.6348571777344	0.9999988079071045	343.51629638671875	436.8366394042969	0.9999973773956299	378.23846435546875	461.6344909667969	0.9999715089797974	268.41998291015625	510.10150146484375	0.9999583959579468	20191009_behavior_1_1.
892	1064.1309814453125	259.0777282714844	0.996454119682312	1063.2559814453125	388.5264587402344	0.9918861389160156	930.9502563476562	389.7425537109375	0.9936240911483765	941.8472900390625	255.52114868164062	0.9891250133514404	1001.1553955078125	230.60385131835938	0.9996113181114197	1084.01708984375	323.5476989746094	0.992665708065033	1007.9490356445312	420.9877014160156	0.9993997812271118	901.9420166015625	327.9482727050781	0.998649537563324	389.8175048828125	411.29449462890625	0.9999978542327881	343.9925537109375	436.26483154296875	0.9999980926513672	378.0340881347656	460.93511962890625	0.9999856948852539	268.41998291015625	509.9330139160156	0.999948263168335	20191009_behavior_1_1.
893	1063.12451171875	258.3818054199219	0.9926389455795288	1063.2559814453125	388.5264587402344	0.9590548276901245	930.9502563476562	389.7425537109375	0.9763860702514648	942.5060424804688	256.26519775390625	0.977441132068634	1000.9255981445312	230.32327270507812	0.9995993971824646	1084.2069091796875	323.74517822265625	0.9431855082511902	1006.7994995117188	421.2947998046875	0.9993164539337158	901.9420166015625	327.9482727050781	0.9995982050895691	389.7203674316406	411.29449462890625	0.9999982118606567	343.51629638671875	436.0564270019531	0.9999988079071045	378.0340881347656	460.89093017578125	0.9999884366989136	268.33428955078125	509.9246826171875	0.9999827146530151	20191009_behavior_1_1.
894	1062.68359375	258.3818054199219	0.9923354983329773	1064.708251953125	388.0296936035156	0.96832674741745	931.42724609375	390.77069091796875	0.9971484541893005	939.0716552734375	256.4012145996094	0.9342155456542969	1000.9255981445312	230.32327270507812	0.9989804625511169	1084.2069091796875	323.902587890625	0.9860008358955383	1006.6781616210938	421.2947998046875	0.9995306730270386	904.2349853515625	328.59130859375	0.9996318817138672	389.8175048828125	411.0189514160156	0.9999972581863403	343.480224609375	436.26483154296875	0.999996542930603	377.9065856933594	460.71185302734375	0.9999778270721436	267.36676025390625	509.9330139160156	0.9999771118164062	20191009_behavior_1_1.
895	1062.68359375	259.0777282714844	0.9837587475776672	1064.708251953125	386.58819580078125	0.93536776304245	932.2216186523438	390.77069091796875	0.9959381818771362	939.0581665039062	257.2991943359375	0.9589877128601074	1000.8762817382812	230.4046173095703	0.9990409016609192	1084.01708984375	323.902587890625	0.9885953068733215	1006.6781616210938	421.2986145019531	0.9972023963928223	903.1464233398438	328.59130859375	0.9975876808166504	389.8175048828125	411.0189514160156	0.9999971389770508	343.1387634277344	436.26483154296875	0.999997615814209	377.9065856933594	460.16619873046875	0.999984622001648	268.1418151855469	510.11993408203125	0.9999746084213257	20191009_behavior_1_1.
896	1063.0343017578125	259.0777282714844	0.9952793121337891	1065.2318115234375	386.581787109375	0.9795014262199402	932.2216186523438	390.77069091796875	0.99866783618927	939.0716552734375	257.2991943359375	0.9923235177993774	1000.8762817382812	230.62265014648438	0.9995064735412598	1084.251708984375	323.902587890625	0.9950580596923828	1006.6781616210938	421.2986145019531	0.9990308284759521	903.1464233398438	327.9482727050781	0.9991288781166077	389.4495544433594	410.817138671875	0.9999977350234985	343.480224609375	436.0564270019531	0.9999971389770508	377.9065856933594	460.16619873046875	0.9999812841415405	268.1418151855469	509.94049072265625	0.9999607801437378	20191009_behavior_1_1.
897	1062.68359375	258.7823181152344	0.991233766078949	1065.2318115234375	386.0953063964844	0.7414785623550415	932.2561645507812	391.6137390136719	0.996764063835144	939.0716552734375	257.2991943359375	0.9891660809516907	1000.9255981445312	230.6595001220703	0.9991611242294312	1084.0159912109375	323.902587890625	0.9854277968406677	1006.921875	421.2947998046875	0.9976089000701904	903.9918212890625	327.6674499511719	0.9996477365493774	389.4375915527344	411.0189514160156	0.9999977350234985	343.1387634277344	435.4122314453125	0.9999973773956299	377.7922058105469	460.71185302734375	0.9999808073043823	268.1418151855469	510.11993408203125	0.999984860420227	20191009_behavior_1_1.
898	1062.6845703125	258.7823181152344	0.9931307435035706	1065.2318115234375	386.581787109375	0.9796236157417297	932.2216186523438	391.6137390136719	0.9852654337882996	939.0716552734375	257.2991943359375	0.9755315780639648	1001.2073364257812	230.79359436035156	0.9990290403366089	1084.0159912109375	324.8600158691406	0.981183648109436	1007.489501953125	421.2986145019531	0.9986340403556824	903.1464233398438	327.6674499511719	0.9996716976165771	389.4375915527344	410.5689697265625	0.9999972581863403	343.06787109375	435.4122314453125	0.9999969005584717	377.59185791015625	460.71026611328125	0.99998939037323	268.56414794921875	510.11993408203125	0.9999843835830688	20191009_behavior_1_1.
899	1063.0343017578125	258.7823181152344	0.9958916902542114	1065.26611328125	386.0953063964844	0.8462221026420593	931.7442016601562	391.4150695800781	0.998084306716919	939.8986206054688	255.8797149658203	0.9848232269287109	1000.9135131835938	230.79359436035156	0.9996703863143921	1084.0968017578125	324.8600158691406	0.9894422292709351	1007.4900512695312	421.2986145019531	0.9940874576568604	903.1464233398438	327.3486633300781	0.99906986951828	389.4375915527344	410.5689697265625	0.999998927116394	343.06787109375	435.4122314453125	0.9999990463256836	377.59185791015625	460.71026611328125	0.999982476234436	268.56414794921875	510.0202331542969	0.9999818801879883	20191009_behavior_1_1.
900	1063.0343017578125	258.7823181152344	0.9945852160453796	1065.26611328125	386.0953063964844	0.9149731397628784	931.1959838867188	390.91015625	0.9984355568885803	939.8986206054688	255.8797149658203	0.9600908160209656	1001.8824462890625	230.79359436035156	0.9994458556175232	1084.234375	324.8817443847656	0.9743539690971375	1007.4900512695312	420.7233581542969	0.999222993850708	902.2994995117188	326.85205078125	0.9990010857582092	389.487060546875	410.4939270019531	0.9999977350234985	342.9325256347656	435.4122314453125	0.9999988079071045	377.2218933105469	460.71026611328125	0.9999912977218628	268.56414794921875	510.0202331542969	0.9999837875366211	20191009_behavior_1_1.
901	1062.6845703125	257.8149719238281	0.9974688291549683	1065.1856689453125	386.0953063964844	0.9852002859115601	931.1959838867188	390.91015625	0.9904407262802124	938.2210083007812	257.9229431152344	0.9878429174423218	1002.2516479492188	230.84002685546875	0.9995840191841125	1084.234375	324.8600158691406	0.9893618226051331	1008.5606689453125	420.7233581542969	0.9989219903945923	902.2994995117188	326.85205078125	0.998469889163971	389.81072998046875	410.35595703125	0.9999969005584717	342.8224792480469	435.118896484375	0.9999966621398926	377.59185791015625	460.5280456542969	0.9999867677688599	268.56414794921875	510.0202331542969	0.9999620914459229	20191009_behavior_1_1.
902	1063.4202880859375	259.0498962402344	0.9977163076400757	1065.1856689453125	385.07135009765625	0.9765611886978149	931.1959838867188	390.91015625	0.9983658194541931	939.3240966796875	256.5439453125	0.9867857098579407	1001.8824462890625	230.7458953857422	0.9996139407157898	1084.234375	323.881103515625	0.9949212670326233	1008.5606689453125	420.7233581542969	0.999133288860321	902.2994995117188	327.8242492675781	0.9991872906684875	390.24688720703125	410.16162109375	0.9999985694885254	342.9325256347656	435.18695068359375	0.9999985694885254	377.8792419433594	460.4403991699219	0.9999934434890747	268.3033447265625	510.0100402832031	0.9999651908874512	20191009_behavior_1_1.
903	1063.4202880859375	259.0498962402344	0.9916142225265503	1064.3106689453125	384.97784423828125	0.9855359196662903	931.036865234375	390.91015625	0.9959063529968262	939.3240966796875	257.08465576171875	0.9863682389259338	1001.3425903320312	230.44285583496094	0.9995884299278259	1084.0968017578125	323.881103515625	0.9854706525802612	1008.0180053710938	420.45355224609375	0.9994723200798035	901.5880126953125	327.8242492675781	0.9995211362838745	390.24688720703125	410.35595703125	0.9999977350234985	342.84552001953125	435.18695068359375	0.9999983310699463	377.8792419433594	460.328369140625	0.9999850988388062	268.3033447265625	509.6698913574219	0.9999687671661377	20191009_behavior_1_1.
904	1062.5662841796875	256.238037109375	0.997876763343811	1064.3106689453125	385.07135009765625	0.912972629070282	931.036865234375	390.8431396484375	0.99345463514328	939.3240966796875	257.1278381347656	0.9982306361198425	1001.3425903320312	230.53387451171875	0.9995957016944885	1084.234375	324.8528747558594	0.9821786284446716	1007.912841796875	420.45355224609375	0.9995132684707642	901.5880126953125	327.8242492675781	0.9993175268173218	389.8448181152344	410.4939270019531	0.9999977350234985	342.8224792480469	435.18695068359375	0.9999983310699463	376.74169921875	460.328369140625	0.9999858140945435	268.53863525390625	509.6698913574219	0.9999731779098511	20191009_behavior_1_1.
905	1061.55126953125	256.238037109375	0.9888520836830139	1064.1326904296875	386.3438720703125	0.9383658766746521	930.4874267578125	390.033447265625	0.9919028878211975	939.5770874023438	257.08465576171875	0.9847358465194702	1001.0811767578125	230.49746704101562	0.9997041821479797	1083.5396728515625	324.8528747558594	0.9860795140266418	1007.9779663085938	420.3866882324219	0.9991194605827332	901.597900390625	327.8242492675781	0.9997287392616272	389.8448181152344	410.5970153808594	0.9999984502792358	342.84552001953125	435.1380310058594	0.9999984502792358	376.9821472167969	460.328369140625	0.9999895095825195	269.13079833984375	508.9768371582031	0.9999581575393677	20191009_behavior_1_1.
906	1061.8826904296875	256.51123046875	0.9914655089378357	1064.14208984375	386.3438720703125	0.9683555960655212	934.2810668945312	390.8431396484375	0.9978836178779602	940.0584716796875	256.5439453125	0.9885222911834717	1000.40478515625	230.49746704101562	0.9990372657775879	1083.5396728515625	324.8528747558594	0.9734514355659485	1007.912841796875	420.3866882324219	0.9986592531204224	902.4011840820312	327.8242492675781	0.999097466468811	389.5484924316406	410.6036071777344	0.9999985694885254	342.84552001953125	435.18695068359375	0.9999994039535522	376.9821472167969	460.27227783203125	0.999994158744812	268.53863525390625	509.6698913574219	0.9999734163284302	20191009_behavior_1_1.
907	1061.8826904296875	256.51123046875	0.9924760460853577	1064.1326904296875	388.4201965332031	0.9891096353530884	931.1943359375	389.201904296875	0.995050847530365	940.0584716796875	256.22528076171875	0.9920342564582825	1000.40478515625	230.53387451171875	0.9990229606628418	1083.5396728515625	324.8528747558594	0.887993574142456	1007.912841796875	420.45355224609375	0.9992594122886658	902.4011840820312	328.27435302734375	0.9991193413734436	389.38995361328125	410.6036071777344	0.999997615814209	342.84552001953125	435.5238037109375	0.999997615814209	376.9821472167969	460.27227783203125	0.999991774559021	268.80572509765625	509.44830322265625	0.9999594688415527	20191009_behavior_1_1.
908	1061.4951171875	256.5703430175781	0.9939192533493042	1064.14208984375	388.4201965332031	0.992184579372406	932.6787109375	390.8345947265625	0.9990898370742798	941.7503051757812	255.99609375	0.9926481246948242	1000.3306274414062	230.62799072265625	0.9993268251419067	1083.8260498046875	324.5389709472656	0.9924662709236145	1007.912841796875	420.7012634277344	0.9988858103752136	902.9251708984375	327.13330078125	0.99947589635849	389.2198181152344	410.5970153808594	0.9999983310699463	343.1340026855469	435.6493835449219	0.9999986886978149	377.109375	459.9915466308594	0.9999780654907227	268.80572509765625	510.01910400390625	0.9999709129333496	20191009_behavior_1_1.
909	1061.8826904296875	256.835693359375	0.9935606718063354	1064.1326904296875	388.4201965332031	0.9495881795883179	932.6787109375	390.8345947265625	0.9940308928489685	941.7503051757812	255.99609375	0.981593668460846	1000.40478515625	230.62799072265625	0.998789370059967	1083.27001953125	324.5389709472656	0.9833205342292786	1006.7392578125	420.9484558105469	0.9994305968284607	903.0226440429688	327.2806396484375	0.9993129968643188	389.38995361328125	410.5970153808594	0.9999982118606567	343.3569030761719	435.5238037109375	0.9999982118606567	377.2317810058594	459.9915466308594	0.9999904632568359	268.80572509765625	509.44830322265625	0.9999536275863647	20191009_behavior_1_1.
910	1061.943115234375	258.53924560546875	0.9891200065612793	1064.14208984375	387.4353332519531	0.9428486227989197	932.6787109375	391.2248229980469	0.9954181909561157	939.3375854492188	256.22528076171875	0.9857286810874939	1000.576904296875	230.62799072265625	0.9995548129081726	1083.7711181640625	324.5389709472656	0.986027717590332	1006.6588745117188	421.1202392578125	0.9994294047355652	903.1096801757812	327.2806396484375	0.9991849064826965	389.38995361328125	410.3341369628906	0.9999980926513672	343.1340026855469	435.6493835449219	0.9999988079071045	377.5141906738281	459.96490478515625	0.9999890327453613	268.0121154785156	509.8399963378906	0.9999810457229614	20191009_behavior_1_1.
911	1063.2784423828125	259.16094970703125	0.9947382807731628	1064.2034912109375	386.8754577636719	0.9689651131629944	931.724609375	390.8345947265625	0.9923842549324036	939.3375854492188	257.2215576171875	0.9889318943023682	1001.142578125	230.52809143066406	0.9995057582855225	1083.37451171875	324.4685363769531	0.9757747650146484	1006.6588745117188	421.3006286621094	0.9993409514427185	903.1096801757812	327.2806396484375	0.9995381832122803	389.2198181152344	410.0282897949219	0.9999978542327881	343.1340026855469	435.6493835449219	0.999997615814209	377.2317810058594	459.96490478515625	0.9999853372573853	268.0121154785156	509.8399963378906	0.9999440908432007	20191009_behavior_1_1.
912	1063.632568359375	258.8923645019531	0.9961367249488831	1064.2034912109375	386.84173583984375	0.9799873232841492	931.724609375	390.8345947265625	0.9950997233390808	940.4812622070312	257.2215576171875	0.9854039549827576	1001.2152709960938	230.40553283691406	0.9989941716194153	1083.561767578125	324.72882080078125	0.9869259595870972	1006.6588745117188	421.3844299316406	0.9992755055427551	903.1096801757812	327.2806396484375	0.9987087249755859	389.03289794921875	410.0282897949219	0.9999986886978149	342.69097900390625	435.0775146484375	0.9999985694885254	377.2317810058594	459.4867248535156	0.999980092048645	267.9845275878906	509.89691162109375	0.999970555305481	20191009_behavior_1_1.
913	1063.632568359375	258.8923645019531	0.9961095452308655	1063.373779296875	386.8754577636719	0.9770284295082092	931.2999267578125	390.5263977050781	0.9915811419487	939.3375854492188	257.2215576171875	0.9494360089302063	1001.2152709960938	230.21998596191406	0.999309778213501	1083.37451171875	324.72882080078125	0.984845757484436	1006.6588745117188	421.3006286621094	0.9991249442100525	903.1096801757812	327.681640625	0.9989765882492065	389.03289794921875	410.0282897949219	0.9999984502792358	342.63311767578125	435.0775146484375	0.9999983310699463	377.0560607910156	459.4867248535156	0.9999847412109375	267.9845275878906	509.8399963378906	0.9999653100967407	20191009_behavior_1_1.
914	1063.632568359375	258.8923645019531	0.9967303276062012	1063.201904296875	387.4353332519531	0.8164020776748657	930.9000854492188	390.2792663574219	0.9977066516876221	940.4812622070312	257.0411682128906	0.988523006439209	1000.8742065429688	230.40553283691406	0.999125063419342	1083.37451171875	324.72882080078125	0.9759306311607361	1006.9479370117188	421.1202392578125	0.9988068342208862	902.149658203125	327.681640625	0.9985150694847107	388.5262451171875	410.0282897949219	0.9999984502792358	342.63311767578125	435.60540771484375	0.9999986886978149	377.0560607910156	459.21917724609375	0.9999910593032837	267.9845275878906	509.8399963378906	0.9999629259109497	20191009_behavior_1_1.
915	1063.895751953125	258.82818603515625	0.9806694388389587	1063.201904296875	388.0836181640625	0.8900736570358276	930.9000854492188	390.2792663574219	0.9977430105209351	940.4812622070312	256.0888671875	0.9948636889457703	1001.2152709960938	230.40553283691406	0.9993613362312317	1083.37451171875	322.9224853515625	0.777225136756897	1008.006591796875	420.8240051269531	0.9989261031150818	902.149658203125	327.8074645996094	0.9994778037071228	388.824462890625	410.0282897949219	0.999997615814209	342.69097900390625	435.60540771484375	0.9999990463256836	377.0560607910156	458.7471923828125	0.99998939037323	267.9845275878906	509.89691162109375	0.999966025352478	20191009_behavior_1_1.
916	1062.8370361328125	257.8207092285156	0.9943253397941589	1063.201904296875	388.0836181640625	0.9882158041000366	930.6649780273438	389.6365661621094	0.9973974227905273	938.1812744140625	256.0888671875	0.9927225708961487	1000.8742065429688	230.40553283691406	0.9994699358940125	1083.561767578125	319.7239074707031	0.9875125288963318	1008.006591796875	420.8240051269531	0.9987702965736389	902.2399291992188	327.681640625	0.9993928670883179	389.03289794921875	410.1092834472656	0.9999982118606567	342.73736572265625	435.60540771484375	0.9999988079071045	377.24053955078125	458.7471923828125	0.9999691247940063	267.9845275878906	508.878173828125	0.9999674558639526	20191009_behavior_1_1.
917	1062.1024169921875	257.0535583496094	0.9958158135414124	1063.2730712890625	388.0836181640625	0.9903697371482849	929.5413208007812	389.6365661621094	0.9893117547035217	938.1812744140625	255.9859619140625	0.9827505350112915	1000.8742065429688	230.45840454101562	0.9989070892333984	1083.213134765625	319.7239074707031	0.9516518115997314	1006.7467041015625	420.6640319824219	0.999315619468689	902.149658203125	326.88201904296875	0.999238133430481	388.824462890625	410.2059326171875	0.9999973773956299	343.0949401855469	435.60540771484375	0.9999958276748657	377.24053955078125	459.3292541503906	0.9999786615371704	268.61517333984375	508.8587951660156	0.9999665021896362	20191009_behavior_1_1.
918	1061.923583984375	257.5169982910156	0.9944673776626587	1063.416748046875	387.8682556152344	0.972456157207489	930.6649780273438	390.40625	0.998363196849823	938.10498046875	256.0888671875	0.9596129059791565	1000.9013061523438	230.56312561035156	0.9991735816001892	1083.73779296875	319.7239074707031	0.9725221991539001	1007.6419677734375	420.8240051269531	0.9982171654701233	902.149658203125	326.88201904296875	0.9994770884513855	388.824462890625	410.78448486328125	0.9999974966049194	343.0949401855469	435.54412841796875	0.9999972581863403	377.49639892578125	459.3292541503906	0.9999823570251465	267.8937683105469	508.878173828125	0.9999265670776367	20191009_behavior_1_1.
919	1061.788818359375	256.6710510253906	0.9817327857017517	1063.416748046875	387.8682556152344	0.9371317028999329	930.9747924804688	390.4349365234375	0.9940028786659241	938.10498046875	256.4579772949219	0.9821993112564087	1000.9013061523438	230.59637451171875	0.9991126656532288	1083.73779296875	319.7239074707031	0.948314368724823	1007.6419677734375	420.882568359375	0.9973909854888916	901.8173217773438	327.83050537109375	0.999424934387207	388.824462890625	410.78448486328125	0.9999983310699463	343.0949401855469	434.8349914550781	0.9999974966049194	377.49639892578125	459.3292541503906	0.9999850988388062	267.8937683105469	509.55169677734375	0.9999723434448242	20191009_behavior_1_1.
920	1061.788818359375	256.6710510253906	0.9865321516990662	1063.617431640625	387.56951904296875	0.9524711966514587	930.6649780273438	390.40625	0.997015118598938	940.3312377929688	256.4579772949219	0.9680049419403076	1000.741943359375	230.57762145996094	0.9991154074668884	1083.25537109375	323.94549560546875	0.9894569516181946	1006.7467041015625	420.882568359375	0.998867392539978	901.8173217773438	327.15667724609375	0.9997888207435608	388.796630859375	410.78448486328125	0.9999978542327881	342.9302978515625	434.8349914550781	0.9999982118606567	377.49639892578125	459.3292541503906	0.999983549118042	268.9108581542969	508.9076843261719	0.9999778270721436	20191009_behavior_1_1.
921	1061.788818359375	257.5169982910156	0.9601387977600098	1063.6741943359375	387.56951904296875	0.9579813480377197	930.9747924804688	390.4349365234375	0.9940104484558105	940.3312377929688	255.82814025878906	0.9787361025810242	1000.7072143554688	230.64920043945312	0.9976135492324829	1082.6640625	323.94549560546875	0.9514365792274475	1007.6419677734375	420.86102294921875	0.9997424483299255	901.8173217773438	327.83050537109375	0.9988995790481567	388.796630859375	410.7691955566406	0.9999985694885254	342.9302978515625	434.8349914550781	0.9999982118606567	377.287109375	459.1991882324219	0.9999823570251465	268.9108581542969	509.39288330078125	0.999968409538269	20191009_behavior_1_1.
922	1061.788818359375	257.5169982910156	0.9962728023529053	1063.7999267578125	386.49249267578125	0.960629940032959	931.3694458007812	391.2314758300781	0.9978343844413757	939.3594970703125	256.6761474609375	0.9893626570701599	1000.7072143554688	230.65548706054688	0.9990569949150085	1083.25537109375	323.94549560546875	0.9945095181465149	1007.945556640625	421.2148742675781	0.9993616938591003	902.192138671875	328.0012512207031	0.9995442032814026	388.796630859375	410.7691955566406	0.9999988079071045	342.85845947265625	434.8349914550781	0.9999986886978149	377.287109375	459.030029296875	0.9999834299087524	267.8937683105469	509.55169677734375	0.9999446868896484	20191009_behavior_1_1.
923	1062.09716796875	257.1030578613281	0.992220938205719	1064.1842041015625	386.49249267578125	0.9190196990966797	931.3694458007812	391.2314758300781	0.9966536164283752	939.3594970703125	256.6761474609375	0.9908002018928528	1000.5250854492188	230.72232055664062	0.9990046620368958	1083.25537109375	323.94549560546875	0.9918850660324097	1007.989990234375	421.052490234375	0.9980042576789856	902.192138671875	328.0012512207031	0.9995884299278259	388.442626953125	410.42718505859375	0.9999982118606567	342.84014892578125	435.024658203125	0.9999974966049194	376.7364196777344	459.030029296875	0.9999892711639404	268.8737487792969	509.39288330078125	0.9999581575393677	20191009_behavior_1_1.
924	1063.1214599609375	258.33697509765625	0.9937645196914673	1064.1842041015625	386.49249267578125	0.9526666402816772	931.3694458007812	391.2314758300781	0.994175374507904	932.989013671875	262.3074645996094	0.9568509459495544	1000.5250854492188	230.88967895507812	0.9997931122779846	1082.91455078125	323.94549560546875	0.9805622696876526	1007.945556640625	421.052490234375	0.9986996650695801	902.3506469726562	328.3975830078125	0.9996411800384521	388.39947509765625	410.42718505859375	0.9999985694885254	342.1521911621094	435.42486572265625	0.999998927116394	376.7364196777344	459.030029296875	0.9999914169311523	267.83990478515625	509.39288330078125	0.9999780654907227	20191009_behavior_1_1.
925	1062.42333984375	258.33697509765625	0.993389368057251	1063.7999267578125	387.0089416503906	0.9818352460861206	932.4152221679688	391.2314758300781	0.9974082112312317	931.6310424804688	262.3074645996094	0.980583667755127	1001.2210693359375	230.88967895507812	0.9985594153404236	1083.587646484375	319.523193359375	0.9690857529640198	1007.989990234375	421.052490234375	0.9994872808456421	902.3506469726562	328.4107360839844	0.9996461868286133	388.39947509765625	410.3621826171875	0.9999984502792358	342.84014892578125	435.024658203125	0.999998927116394	376.7364196777344	459.007568359375	0.9999853372573853	267.83990478515625	509.39288330078125	0.9999574422836304	20191009_behavior_1_1.
926	1062.42333984375	257.1030578613281	0.9967369437217712	1064.6048583984375	387.0089416503906	0.9676293134689331	933.2117309570312	391.6888427734375	0.9941546320915222	931.6310424804688	262.3074645996094	0.9672037959098816	1001.2210693359375	230.72232055664062	0.9964584708213806	1083.7978515625	324.57843017578125	0.9756377935409546	1007.989990234375	421.44036865234375	0.9992972612380981	902.8726196289062	328.3975830078125	0.9995007514953613	388.1982727050781	410.1763000488281	0.9999983310699463	342.84014892578125	435.024658203125	0.9999986886978149	377.1563415527344	459.007568359375	0.9999783039093018	267.7203369140625	509.1029968261719	0.9999830722808838	20191009_behavior_1_1.
927	1062.90478515625	257.9013671875	0.9903125762939453	1063.7586669921875	387.1000671386719	0.9051337838172913	932.4152221679688	391.07373046875	0.9972155094146729	931.6310424804688	261.7730712890625	0.9789784550666809	1001.2210693359375	230.72232055664062	0.9991987347602844	1083.7978515625	324.3320007324219	0.9724690914154053	1006.5567016601562	421.5563659667969	0.9991208910942078	902.3506469726562	327.7965087890625	0.9992096424102783	388.39947509765625	410.1763000488281	0.9999973773956299	343.1066589355469	435.3318176269531	0.9999977350234985	377.3032531738281	458.74163818359375	0.9999781847000122	268.251708984375	509.1029968261719	0.9999409914016724	20191009_behavior_1_1.
928	1062.42333984375	257.9013671875	0.9884015917778015	1063.7586669921875	388.441650390625	0.9865344762802124	933.2117309570312	391.6888427734375	0.9975155591964722	940.11328125	256.0726013183594	0.9777460098266602	1001.2210693359375	230.56239318847656	0.9992281198501587	1084.0294189453125	324.7076416015625	0.9870773553848267	1006.5567016601562	421.5563659667969	0.9991768002510071	902.3506469726562	327.6861267089844	0.9994751811027527	388.7999267578125	410.1763000488281	0.9999984502792358	343.1066589355469	435.3318176269531	0.9999963045120239	377.9024658203125	458.74163818359375	0.9999843835830688	268.251708984375	508.9813232421875	0.9999504089355469	20191009_behavior_1_1.
929	1062.42333984375	257.9013671875	0.9901151657104492	1064.0545654296875	387.0089416503906	0.9850611090660095	934.765869140625	394.29473876953125	0.9888036847114563	940.221923828125	255.90948486328125	0.9909021258354187	1001.2210693359375	230.56239318847656	0.9984488487243652	1084.122314453125	324.3320007324219	0.9874118566513062	1006.8048706054688	421.4027404785156	0.9995787739753723	902.81591796875	327.6861267089844	0.9995468258857727	388.7999267578125	410.1763000488281	0.9999974966049194	343.55419921875	435.3318176269531	0.9999984502792358	377.3032531738281	458.74163818359375	0.9999678134918213	268.251708984375	508.9813232421875	0.9999662637710571	20191009_behavior_1_1.
930	1062.250244140625	257.9013671875	0.9970198273658752	1064.0545654296875	386.87933349609375	0.9170409440994263	934.765869140625	394.29473876953125	0.9740213751792908	940.221923828125	255.90948486328125	0.9783209562301636	1001.3646240234375	230.2749786376953	0.999061644077301	1084.122314453125	324.7076416015625	0.9747011065483093	1006.8048706054688	421.4027404785156	0.9983382225036621	901.8057861328125	327.6861267089844	0.9998145699501038	388.7999267578125	410.32861328125	0.9999982118606567	343.55419921875	435.3318176269531	0.999998927116394	378.54437255859375	458.5035705566406	0.999967098236084	268.251708984375	509.751220703125	0.9999659061431885	20191009_behavior_1_1.
931	1062.250244140625	257.9013671875	0.9948464632034302	1064.0545654296875	388.441650390625	0.9781093597412109	935.3779907226562	393.3720703125	0.9967735409736633	940.11328125	255.90948486328125	0.9479156732559204	1001.43896484375	230.5709686279297	0.9983516931533813	1084.0294189453125	324.5861511230469	0.9927214980125427	1006.814697265625	421.0409851074219	0.9983237385749817	901.8057861328125	327.85833740234375	0.9991808533668518	388.7999267578125	410.47174072265625	0.9999983310699463	343.3731689453125	435.63360595703125	0.9999982118606567	378.54437255859375	458.47528076171875	0.9999845027923584	268.5533142089844	509.751220703125	0.9999818801879883	20191009_behavior_1_1.
932	1062.077392578125	256.1571960449219	0.9811500310897827	1064.375	385.1368408203125	0.9439038038253784	935.3779907226562	393.3720703125	0.9968010187149048	940.6578979492188	256.0212707519531	0.9921841025352478	1001.3646240234375	230.5709686279297	0.9992066025733948	1083.6595458984375	324.5861511230469	0.9717860817909241	1006.814697265625	421.0409851074219	0.9978219270706177	902.4468994140625	327.85833740234375	0.9997606873512268	388.5439453125	410.32861328125	0.9999978542327881	342.833251953125	435.63360595703125	0.9999972581863403	378.461181640625	458.4073791503906	0.9999650716781616	268.5533142089844	509.751220703125	0.999983549118042	20191009_behavior_1_1.
933	1062.077392578125	256.9765625	0.9924150109291077	1064.47509765625	385.1368408203125	0.9811074733734131	934.7246704101562	392.9911193847656	0.9979571104049683	939.8668823242188	257.0701904296875	0.985997200012207	1001.8302001953125	230.94293212890625	0.9989328980445862	1083.2435302734375	324.5861511230469	0.9541178345680237	1006.814697265625	421.0932312011719	0.9992581009864807	902.81591796875	327.85833740234375	0.99883633852005	388.3041687011719	410.32861328125	0.9999986886978149	342.833251953125	435.63360595703125	0.9999990463256836	377.52093505859375	458.4073791503906	0.99996018409729	269.04241943359375	509.751220703125	0.9999725818634033	20191009_behavior_1_1.
934	1062.077392578125	256.9765625	0.9954791069030762	1064.47509765625	386.4536437988281	0.6299477815628052	934.4847412109375	392.4506530761719	0.9956052899360657	939.8668823242188	258.1018981933594	0.9836443066596985	1001.8302001953125	230.8625946044922	0.9991313815116882	1083.2435302734375	324.5861511230469	0.9871737957000732	1008.3141479492188	421.01171875	0.9986673593521118	902.4468994140625	327.7279052734375	0.9989387392997742	388.332275390625	410.23736572265625	0.9999985694885254	342.833251953125	435.104248046875	0.999998927116394	377.52093505859375	458.4065246582031	0.9999704360961914	269.04241943359375	509.4695739746094	0.9999874830245972	20191009_behavior_1_1.
935	1062.574462890625	256.9765625	0.9938090443611145	1064.47509765625	387.11920166015625	0.971097469329834	934.4847412109375	392.4506530761719	0.9972923398017883	939.8668823242188	257.5545349121094	0.9652854800224304	1001.8302001953125	230.94293212890625	0.9993240833282471	1083.2435302734375	324.5861511230469	0.9772409796714783	1007.9916381835938	421.01171875	0.9992876648902893	903.7460327148438	327.7279052734375	0.9987207055091858	388.3041687011719	410.1853332519531	0.9999990463256836	342.7982177734375	434.7937927246094	0.9999991655349731	377.4646911621094	458.47528076171875	0.9999901056289673	268.7683410644531	509.4695739746094	0.9999591112136841	20191009_behavior_1_1.
936	1062.6461181640625	257.0984191894531	0.996439516544342	1065.2060546875	386.568359375	0.9721836447715759	931.4719848632812	391.4647216796875	0.9979925155639648	939.404541015625	258.1018981933594	0.9681198000907898	1001.3881225585938	230.94293212890625	0.9985529780387878	1083.5269775390625	324.82916259765625	0.9767137765884399	1007.9916381835938	421.0932312011719	0.9990890026092529	902.4468994140625	327.4840393066406	0.9997212290763855	388.2821350097656	410.1853332519531	0.9999982118606567	341.85040283203125	434.76263427734375	0.9999982118606567	377.3023986816406	458.4065246582031	0.9999794960021973	268.7683410644531	510.3085021972656	0.9999746084213257	20191009_behavior_1_1.
937	1062.76220703125	258.5403747558594	0.9959021210670471	1064.2144775390625	387.11920166015625	0.8608603477478027	930.905029296875	391.0335998535156	0.9932460188865662	935.247314453125	259.1612243652344	0.9934646487236023	1001.3881225585938	230.8625946044922	0.9993533492088318	1084.0030517578125	325.35205078125	0.9660632014274597	1008.8568115234375	421.2632141113281	0.9974422454833984	902.0457763671875	327.7279052734375	0.9986311793327332	388.2821350097656	410.1853332519531	0.9999988079071045	341.85040283203125	434.49993896484375	0.9999990463256836	377.3023986816406	458.4065246582031	0.9999808073043823	269.037353515625	509.4695739746094	0.9999861717224121	20191009_behavior_1_1.
938	1062.76220703125	258.5403747558594	0.9961431622505188	1064.2144775390625	387.11920166015625	0.9746984839439392	930.8927001953125	390.3438720703125	0.9964452385902405	939.0900268554688	258.1018981933594	0.987228512763977	1001.3753662109375	230.6337890625	0.9995999932289124	1084.010009765625	325.44207763671875	0.9900153279304504	1008.2882080078125	421.2632141113281	0.9990491271018982	901.9415893554688	328.3677673339844	0.9994151592254639	388.332275390625	409.8570556640625	0.999998927116394	342.865478515625	434.49993896484375	0.9999977350234985	377.4646911621094	458.1730651855469	0.9999816417694092	268.7683410644531	509.8189392089844	0.9999715089797974	20191009_behavior_1_1.
939	1062.6461181640625	257.6060791015625	0.9965141415596008	1064.177978515625	387.11920166015625	0.9864248037338257	930.8927001953125	390.3438720703125	0.998221218585968	939.0900268554688	257.5545349121094	0.962817907333374	1000.9375610351562	230.6334686279297	0.999112069606781	1084.010009765625	325.44207763671875	0.9797636270523071	1007.9916381835938	421.4853820800781	0.9989314675331116	901.8502807617188	328.3677673339844	0.9997544884681702	387.96942138671875	410.1853332519531	0.9999982118606567	342.865478515625	433.5300598144531	0.9999923706054688	377.5245361328125	458.06036376953125	0.9999643564224243	267.9526672363281	509.8189392089844	0.9999669790267944	20191009_behavior_1_1.
940	1062.76220703125	258.5403747558594	0.9875640273094177	1065.0958251953125	386.568359375	0.9685271978378296	929.9254760742188	389.92205810546875	0.9973630309104919	939.0900268554688	257.7030334472656	0.9878196716308594	1000.8518676757812	230.6334686279297	0.9989306330680847	1084.0030517578125	325.44207763671875	0.9792399406433105	1007.4730834960938	421.4853820800781	0.9990665316581726	901.8502807617188	328.3656311035156	0.9992532134056091	388.404296875	410.251708984375	0.9999980926513672	343.37786865234375	433.5300598144531	0.9999984502792358	377.54046630859375	458.06036376953125	0.9999778270721436	267.9526672363281	509.8189392089844	0.9999610185623169	20191009_behavior_1_1.
941	1062.4979248046875	258.3505554199219	0.9935688972473145	1064.177978515625	388.71575927734375	0.9330310821533203	929.7178955078125	389.775146484375	0.9968647360801697	940.4530639648438	257.14801025390625	0.9881349802017212	1000.8518676757812	230.6334686279297	0.9996277093887329	1083.6729736328125	323.24249267578125	0.9794091582298279	1008.2882080078125	421.4462890625	0.999086856842041	901.8502807617188	328.3656311035156	0.9994592070579529	388.4404602050781	409.74163818359375	0.9999986886978149	343.536865234375	433.9922790527344	0.9999974966049194	378.0434875488281	458.1730651855469	0.9999798536300659	267.8433837890625	509.8189392089844	0.99993896484375	20191009_behavior_1_1.
942	1062.4979248046875	258.3505554199219	0.9963731169700623	1064.8638916015625	388.3868408203125	0.9496365785598755	929.9254760742188	390.3438720703125	0.9866699576377869	940.4530639648438	257.14801025390625	0.9655913710594177	1000.8518676757812	230.6334686279297	0.9987590312957764	1083.6729736328125	323.24249267578125	0.9748682975769043	1008.2882080078125	421.4462890625	0.9981993436813354	903.3535766601562	328.0332946777344	0.9993547797203064	388.4404602050781	409.74163818359375	0.9999985694885254	343.536865234375	434.622314453125	0.9999974966049194	377.54046630859375	458.2602233886719	0.9999669790267944	267.8433837890625	509.8189392089844	0.999971866607666	20191009_behavior_1_1.
943	1063.1800537109375	259.0078125	0.9915677905082703	1064.8638916015625	388.3868408203125	0.987797200679779	931.1096801757812	391.4110412597656	0.9883038997650146	940.4530639648438	257.11651611328125	0.9868772029876709	1001.3846435546875	230.6334686279297	0.9998358488082886	1083.6729736328125	323.24249267578125	0.9710416197776794	1008.9005126953125	421.1171875	0.999186098575592	903.3535766601562	328.0177001953125	0.9988927245140076	387.2696533203125	410.251708984375	0.9999978542327881	343.536865234375	434.81591796875	0.9999960660934448	377.61590576171875	458.3238830566406	0.9999468326568604	267.8808288574219	509.5234069824219	0.9999810457229614	20191009_behavior_1_1.
944	1063.1800537109375	259.0078125	0.9937970638275146	1064.8638916015625	388.35577392578125	0.986234188079834	929.7178955078125	388.5131530761719	0.9948887228965759	939.5887451171875	257.7030334472656	0.9445298910140991	1001.9176635742188	230.72120666503906	0.9985893368721008	1084.09423828125	319.71209716796875	0.9810401201248169	1008.9005126953125	421.0758361816406	0.9993261098861694	903.3535766601562	327.6634826660156	0.9982320666313171	388.4404602050781	409.74163818359375	0.9999986886978149	343.5432434082031	434.81591796875	0.999997615814209	378.0434875488281	459.10235595703125	0.9999837875366211	267.8808288574219	509.2112121582031	0.9999346733093262	20191009_behavior_1_1.
945	1063.150390625	258.3505554199219	0.9878828525543213	1063.4864501953125	388.3868408203125	0.9268771409988403	931.960693359375	390.83148193359375	0.995502769947052	932.253173828125	261.37615966796875	0.9887967109680176	1001.9176635742188	230.72120666503906	0.9989960789680481	1084.343505859375	324.7309875488281	0.9449343085289001	1009.1824951171875	421.0758361816406	0.9977479577064514	901.5362548828125	327.0138244628906	0.9987479448318481	387.2696533203125	409.6441955566406	0.999998927116394	343.5432434082031	434.259033203125	0.9999978542327881	377.61590576171875	459.10235595703125	0.9999650716781616	268.4032287597656	509.2112121582031	0.9999207258224487	20191009_behavior_1_1.
946	1063.150390625	257.15679931640625	0.9934572577476501	1063.4864501953125	388.35577392578125	0.941283106803894	933.35986328125	391.5256042480469	0.9886395931243896	932.253173828125	261.37615966796875	0.9549382328987122	1001.3846435546875	230.9911651611328	0.9994944334030151	1084.343505859375	324.7309875488281	0.9832538962364197	1008.9005126953125	421.1171875	0.9978346228599548	901.5362548828125	327.14337158203125	0.9985890984535217	387.2696533203125	409.6441955566406	0.9999986886978149	343.5432434082031	434.3497314453125	0.9999963045120239	377.61590576171875	458.8995361328125	0.9999743700027466	268.4032287597656	509.2112121582031	0.9999333620071411	20191009_behavior_1_1.
947	1062.0244140625	256.90533447265625	0.9911852478981018	1063.4864501953125	387.7814025878906	0.9937694668769836	931.960693359375	391.0658264160156	0.9943652153015137	931.9437866210938	261.9538269042969	0.9837839007377625	1001.2354736328125	230.9911651611328	0.9994890689849854	1084.09423828125	325.4171447753906	0.9850800633430481	1008.4888305664062	421.2786560058594	0.9998199343681335	901.1290283203125	327.14337158203125	0.9991162419319153	387.48260498046875	409.6441955566406	0.9999983310699463	343.0821228027344	434.3497314453125	0.9999984502792358	377.61590576171875	458.7195739746094	0.9999717473983765	268.4032287597656	509.8369445800781	0.9999122619628906	20191009_behavior_1_1.
948	1062.0244140625	256.90533447265625	0.9936231970787048	1063.4864501953125	387.7814025878906	0.9263439774513245	934.5203857421875	391.0658264160156	0.9974523186683655	931.9437866210938	261.9538269042969	0.955115020275116	1001.2354736328125	230.9911651611328	0.9994710087776184	1083.7974853515625	325.9596252441406	0.9695795178413391	1008.4286499023438	421.4930725097656	0.9994072914123535	901.04541015625	327.14337158203125	0.9991099238395691	387.7064514160156	409.56646728515625	0.9999983310699463	343.89727783203125	434.259033203125	0.9999954700469971	377.61376953125	458.7195739746094	0.9999582767486572	267.80755615234375	509.8369445800781	0.9999697208404541	20191009_behavior_1_1.
949	1062.0244140625	256.90533447265625	0.9909424185752869	1063.4864501953125	387.7814025878906	0.9579511880874634	934.5203857421875	393.4645690917969	0.9978041052818298	931.746826171875	261.9538269042969	0.9577117562294006	1001.2354736328125	230.76992797851562	0.9994348883628845	1083.3646240234375	325.9596252441406	0.9574364423751831	1008.4888305664062	421.4930725097656	0.9991758465766907	901.04541015625	327.3993225097656	0.9998791217803955	387.7064514160156	408.8179931640625	0.9999990463256836	344.37744140625	434.1892395019531	0.999998927116394	377.61376953125	458.06268310546875	0.9999768733978271	267.80755615234375	509.8369445800781	0.9999159574508667	20191009_behavior_1_1.
950	1062.6766357421875	258.7174987792969	0.988314151763916	1063.39306640625	387.7814025878906	0.9410746097564697	934.6356811523438	393.4645690917969	0.9938697814941406	933.8580322265625	261.1964111328125	0.9903704524040222	1001.2354736328125	230.76992797851562	0.9997666478157043	1083.1788330078125	325.502685546875	0.9618016481399536	1008.4286499023438	421.4924621582031	0.9991900324821472	902.2238159179688	327.8306579589844	0.9995494484901428	387.7064514160156	408.8179931640625	0.9999988079071045	344.37744140625	433.98675537109375	0.9999908208847046	378.0756530761719	457.9809265136719	0.9999750852584839	267.62457275390625	509.8369445800781	0.9999467134475708	20191009_behavior_1_1.
951	1063.3408203125	258.7174987792969	0.9948927164077759	1063.9859619140625	387.7814025878906	0.9523073434829712	933.233154296875	392.6968688964844	0.9930446743965149	933.8580322265625	261.1964111328125	0.9883689880371094	1002.2787475585938	230.76992797851562	0.9992328882217407	1083.3646240234375	325.502685546875	0.9122061729431152	1008.4286499023438	421.4924621582031	0.9996083378791809	902.283203125	327.8306579589844	0.9990721940994263	387.48260498046875	408.8179931640625	0.9999990463256836	344.37744140625	433.98675537109375	0.9999959468841553	379.3566589355469	457.49639892578125	0.9999755620956421	267.62457275390625	509.2777404785156	0.999956488609314	20191009_behavior_1_1.
952	1063.3408203125	258.7174987792969	0.9929091930389404	1063.9998779296875	388.5381774902344	0.9868159890174866	933.233154296875	392.6968688964844	0.9984312653541565	933.8580322265625	261.1964111328125	0.9879922866821289	1002.2787475585938	230.76992797851562	0.9982409477233887	1083.3646240234375	325.502685546875	0.9755740165710449	1008.5432739257812	421.2192687988281	0.9995108842849731	902.283203125	327.8306579589844	0.9992340803146362	386.8540344238281	410.42059326171875	0.9999984502792358	344.37744140625	433.98675537109375	0.9999971389770508	379.3566589355469	457.49639892578125	0.9999841451644897	267.5055236816406	509.1898193359375	0.9999719858169556	20191009_behavior_1_1.
953	1062.6766357421875	258.33526611328125	0.9904133677482605	1063.39306640625	388.90032958984375	0.9599220156669617	932.7809448242188	392.55364990234375	0.9969226717948914	933.8580322265625	261.1964111328125	0.980024516582489	1001.4033813476562	230.76992797851562	0.997637152671814	1083.3646240234375	324.9012756347656	0.9883108735084534	1008.5432739257812	421.2192687988281	0.9993853569030762	902.283203125	327.3993225097656	0.9983647465705872	386.2049865722656	413.8357849121094	0.9999970197677612	343.6632385253906	434.1375732421875	0.9999948740005493	379.3566589355469	457.49639892578125	0.999984622001648	267.2657470703125	509.1061096191406	0.9999239444732666	20191009_behavior_1_1.
954	1062.2730712890625	258.1193542480469	0.9911275506019592	1063.39306640625	388.90032958984375	0.9874362945556641	931.3060302734375	391.183349609375	0.9970359802246094	940.1412963867188	257.06256103515625	0.9508280158042908	1001.26513671875	230.72828674316406	0.9993467926979065	1082.899658203125	319.3426513671875	0.9529900550842285	1008.5432739257812	420.918212890625	0.998722493648529	902.0953369140625	327.3220520019531	0.9993869066238403	379.29644775390625	413.8357849121094	0.9999861717224121	342.349609375	436.8323974609375	0.9999984502792358	378.2108154296875	456.7813720703125	0.9999740123748779	267.0932922363281	509.1898193359375	0.9999196529388428	20191009_behavior_1_1.
955	1062.163818359375	256.7162170410156	0.9905223250389099	1063.9029541015625	389.38140869140625	0.9810158610343933	930.9625244140625	390.4510803222656	0.9691193699836731	940.1412963867188	257.06256103515625	0.9899487495422363	1001.26513671875	230.6904296875	0.9989836812019348	1082.581787109375	319.3426513671875	0.9748181104660034	1008.8666381835938	420.918212890625	0.999194324016571	901.9884033203125	327.3220520019531	0.9991216063499451	373.96405029296875	413.8357849121094	0.9999954700469971	341.0915832519531	437.6192321777344	0.9999980926513672	375.7159423828125	456.7168884277344	0.9999921321868896	265.9711608886719	509.1898193359375	0.9999493360519409	20191009_behavior_1_1.
956	1062.163818359375	256.7162170410156	0.9858186841011047	1062.9344482421875	389.6708984375	0.9857684969902039	931.3060302734375	391.183349609375	0.997814416885376	933.0142822265625	261.4427795410156	0.9914878606796265	1001.26513671875	230.3894805908203	0.9992413520812988	1082.581787109375	324.3380432128906	0.8565284013748169	1008.9911499023438	421.2959289550781	0.9995299577713013	901.7203979492188	327.94342041015625	0.9991325736045837	369.33990478515625	411.27691650390625	0.9999970197677612	338.75750732421875	437.6192321777344	0.9999990463256836	374.2396240234375	455.8447570800781	0.9999971389770508	265.9711608886719	510.8826904296875	0.999991774559021	20191009_behavior_1_1.
957	1062.2730712890625	256.7162170410156	0.9967545866966248	1062.9344482421875	389.6708984375	0.9352989196777344	932.5028686523438	392.2195739746094	0.996455192565918	940.1412963867188	255.7023468017578	0.9683310985565186	1001.26513671875	230.3648681640625	0.9988740086555481	1082.581787109375	324.3380432128906	0.9903061389923096	1008.8666381835938	421.2959289550781	0.9996476173400879	901.7203979492188	327.82049560546875	0.9994964599609375	363.5440368652344	407.31097412109375	0.9999901056289673	335.5208435058594	437.6192321777344	0.9999967813491821	373.58428955078125	452.11297607421875	0.9999997615814209	266.49114990234375	511.31817626953125	0.9999779462814331	20191009_behavior_1_1.
[truncated: 148,719 more rows]
