# Supplementary material for: A Layered, Hybrid Machine Learning Analytic Workflow for Mouse Risk Assessment Behavior
Source: eNeuro. 2022 Jan 6;10(1):ENEURO.0335-22.2022. doi: 10.1523/ENEURO.0335-22.2022 (PMC9833056; doi:10.1523/ENEURO.0335-22.2022)
Supplement: Extended Data 1 — This .zip directory contains six files with example data and code used in this manuscript, along with selected outputs from the reHMM+ workflow. The file named DeepLabCut_raw_data.csv contains a spreadsheet with consolidated raw tracking data outputs from DeepLabCut, which were the inputs for the results presented in Figures 3 and 4 and Extended Data Figures 4-1, 4-2, and 4-3. The files Analytic workflow_1_define behavioral feature.ipynb, Analytic workflow_2_RF and HMM classification.ipynb, and Analytic workflow_3_reHMM and reHMM+ classification.ipynb contain Python notebooks implementing the workflows presented in Figures 3–8 and associated Extended Data Figures Line 43 in Analytic workflow_1_define behavioral feature.ipynb is a generic call to load data, which can be used to load DeepLabCut_raw_data.csv. Executing this code will generate a series of .csv file outputs, which are used later. Line 41 in Analytic workflow_2_RF and HMM classification.ipynb is a generic call to load the .csv file outputs from Analytic workflow_1_define behavioral feature.ipynb. Executing this code will generate a series of .csv file outputs, which are the outputs of the initial RF and HMM models. This also generates .sav files, which contain the model specifications themselves for future use if needed. Line 76 of Analytic workflow_3_reHMM and reHMM+ classification.ipynb is a generic call to load the .csv file outputs from Analytic workflow_2_RF and HMM classification.ipynb. Executing this code will generate .csv files, which contain the reHMM and reHMM+ outputs, as well as .sav files which contain the model specifications themselves for future use if needed. Plotting and analysis of results is user specific, and can be done as needed using general plotting and statistical analysis functions available in Python (e.g., numpy, matplotlib, etc.). Download Extended Data 1, CSV file. [file enu-eN-MNT-0335-22-s11.csv]

Animal ID	Treatment	tran_0_0	tran_0_1	tran_0_2	tran_0_3	tran_1_0	tran_1_1	tran_1_2	tran_1_3	tran_2_0	tran_2_1	tran_2_2	tran_2_3	tran_3_0	tran_3_1	tran_3_2	tran_3_3
1	Control	0.958333333	0.005952381	0.035714286	0	0.015228426	0.908629442	0.040609137	0.035532995	0.142857143	0.257142857	0.6	0	0	0.101265823	0	0.898734177
2	Control	0.965	0.01	0.025	0	0.049295775	0.873239437	0.035211268	0.042253521	0.025	0.225	0.725	0.025	0	0.072164948	0.010309278	0.917525773
3	Control	0.972222222	0	0.027777778	0	0.03030303	0.933333333	0.006060606	0.03030303	0.037735849	0.094339623	0.867924528	0	0	0.133333333	0	0.866666667
4	Control	0.96728972	0	0.03271028	0	0.024752475	0.930693069	0.024752475	0.01980198	0.088235294	0.294117647	0.588235294	0.029411765	0	0.137931034	0.068965517	0.793103448
5	Control	0.961538462	0.016483516	0.021978022	0	0.031111111	0.92	0.017777778	0.031111111	0	0.277777778	0.555555556	0.166666667	0	0.203703704	0	0.796296296
6	Control	0.964285714	0.011904762	0.023809524	0	0.023255814	0.911627907	0.03255814	0.03255814	0.08	0.32	0.52	0.08	0	0.126760563	0.014084507	0.85915493
7	Control	0.981220657	0	0.018779343	0	0.021857923	0.928961749	0.016393443	0.032786885	0	0.3125	0.5625	0.125	0	0.134328358	0	0.865671642
8	Control	0.971428571	0.00952381	0.019047619	0	0.0375	0.90625	0.01875	0.0375	0.0625	0.25	0.375	0.3125	0	0.096774194	0.032258065	0.870967742
9	Control	0.993421053	0.003289474	0.003289474	0	0.022727273	0.954545455	0.007575758	0.015151515	0	1	0	0	0	0.073170732	0	0.926829268
10	Control	0.964467005	0	0.035532995	0	0.037037037	0.916666667	0.018518519	0.027777778	0	0.333333333	0.592592593	0.074074074	0	0.230769231	0	0.769230769
11	Control	0.964285714	0	0.035714286	0	0.013888889	0.921296296	0.027777778	0.037037037	0.103448276	0.24137931	0.586206897	0.068965517	0	0.151515152	0.015151515	0.833333333
12	Control	0.975862069	0.010344828	0.013793103	0	0.032786885	0.901639344	0.024590164	0.040983607	0.157894737	0.210526316	0.578947368	0.052631579	0	0.125	0.020833333	0.854166667
1	Rawfeces_1	0.915384615	0	0.084615385	0	0.044247788	0.814159292	0.03539823	0.10619469	0.127272727	0.145454545	0.690909091	0.036363636	0	0.071823204	0.011049724	0.917127072
2	Rawfeces_1	0.967213115	0.016393443	0.016393443	0	0.007692308	0.915384615	0.030769231	0.046153846	0.1	0.2	0.5	0.2	0	0.032374101	0	0.967625899
3	Rawfeces_1	0.942857143	0.007142857	0.05	0	0.035928144	0.862275449	0.047904192	0.053892216	0.047619048	0.238095238	0.595238095	0.119047619	0	0.092307692	0.015384615	0.892307692
4	Rawfeces_1	0.93258427	0	0.06741573	0	0.018518519	0.916666667	0.013888889	0.050925926	0.0625	0.09375	0.71875	0.125	0	0.112676056	0	0.887323944
5	Rawfeces_1	0.967741935	0.016129032	0.016129032	0	0.020979021	0.874125874	0.027972028	0.076923077	0.076923077	0.153846154	0.538461538	0.230769231	0	0.070351759	0	0.929648241
6	Rawfeces_1	0.973509934	0	0.026490066	0	0.023474178	0.906103286	0.028169014	0.042253521	0	0.363636364	0.545454545	0.090909091	0	0.129032258	0	0.870967742
7	Rawfeces_1	0.961038961	0.004329004	0.034632035	0	0.053030303	0.856060606	0.03030303	0.060606061	0.06	0.24	0.64	0.06	0	0.090909091	0.090909091	0.818181818
8	Rawfeces_1	0.942307692	0.009615385	0.048076923	0	0.038674033	0.834254144	0.038674033	0.08839779	0	0.416666667	0.416666667	0.166666667	0	0.111764706	0.011764706	0.876470588
9	Rawfeces_1	0.959866221	0.010033445	0.02006689	0.010033445	0.060606061	0.878787879	0.022727273	0.037878788	0.153846154	0.307692308	0.307692308	0.230769231	0.085714286	0.257142857	0	0.657142857
10	Rawfeces_1	0.963768116	0	0.025362319	0.010869565	0.04	0.84	0.06	0.06	0.125	0.15625	0.5625	0.15625	0.042253521	0.154929577	0.014084507	0.788732394
11	Rawfeces_1	0.958333333	0.008333333	0.016666667	0.016666667	0.030534351	0.916030534	0	0.053435115	0	0.25	0.625	0.125	0.009090909	0.036363636	0.004545455	0.95
12	Rawfeces_2	0.923076923	0.017094017	0.05982906	0	0.037735849	0.855345912	0.031446541	0.075471698	0.076923077	0.256410256	0.641025641	0.025641026	0	0.073170732	0.012195122	0.914634146
	Rawfeces_2	0.884615385	0	0.115384615	0	0.030927835	0.845360825	0.010309278	0.113402062	0	0.4	0.6	0	0	0.034682081	0	0.965317919
	Rawfeces_2	0.925925926	0	0.074074074	0	0.00617284	0.882716049	0.043209877	0.067901235	0.119047619	0.238095238	0.595238095	0.047619048	0	0.046391753	0.020618557	0.932989691
	Rawfeces_2	0.976415094	0	0.023584906	0	0.0625	0.864583333	0	0.072916667	0	0.263157895	0.631578947	0.105263158	0	0.052631579	0.013157895	0.934210526
	Rawfeces_2	0.953703704	0	0.046296296	0	0.027777778	0.9	0.022222222	0.05	0	0.35	0.55	0.1	0	0.070175439	0	0.929824561
	Rawfeces_2	0.933333333	0	0.033333333	0.033333333	0.028037383	0.831775701	0.028037383	0.112149533	0.086956522	0.304347826	0.565217391	0.043478261	0.013100437	0.048034934	0.013100437	0.925764192
1	S_filtered	0.973568282	0	0.026431718	0	0.00625	0.925	0.05	0.01875	0.1875	0.21875	0.5625	0.03125	0	0.083333333	0	0.916666667
2	S_filtered	0.983050847	0	0.011299435	0.005649718	0.017857143	0.892857143	0.008928571	0.080357143	0	0.333333333	0.666666667	0	0.005524862	0.049723757	0	0.944751381
3	S_filtered	0.982905983	0.004273504	0.012820513	0	0.026086957	0.92173913	0	0.052173913	0.066666667	0.266666667	0.666666667	0	0	0.043478261	0.017391304	0.939130435
4	S_filtered	0.948717949	0	0.051282051	0	0.026041667	0.885416667	0.026041667	0.0625	0	0.24	0.64	0.12	0	0.086956522	0	0.913043478
5	S_filtered	0.966386555	0.008403361	0.025210084	0	0.015625	0.9453125	0.01171875	0.02734375	0	0.333333333	0.444444444	0.222222222	0	0.105263158	0	0.894736842
6	S_filtered	0.978448276	0	0.021551724	0	0.01986755	0.913907285	0.033112583	0.033112583	0.086956522	0.217391304	0.565217391	0.130434783	0	0.123287671	0	0.876712329
7	S_filtered	0.951724138	0	0.048275862	0	0.03196347	0.913242009	0.01826484	0.03652968	0	0.333333333	0.541666667	0.125	0	0.120879121	0	0.879120879
8	S_filtered	0.955752212	0	0.044247788	0	0.020408163	0.889795918	0.012244898	0.07755102	0	0.5	0.214285714	0.285714286	0	0.196261682	0.028037383	0.775700935
9	S_filtered	0.957142857	0	0.042857143	0	0.057142857	0.842857143	0.021428571	0.078571429	0.029411765	0.382352941	0.529411765	0.058823529	0	0.094736842	0.042105263	0.863157895
10	S_filtered	0.95	0	0.05	0	0.021186441	0.894067797	0.008474576	0.076271186	0	0.4	0.533333333	0.066666667	0	0.15625	0	0.84375
11	S_filtered	0.987261146	0	0.012738854	0	0.024390244	0.869918699	0.008130081	0.097560976	0	0.2	0.7	0.1	0	0.074074074	0	0.925925926
1	S_unfiltered	0.96969697	0.006060606	0.024242424	0	0.008474576	0.898305085	0.033898305	0.059322034	0.25	0.2	0.55	0	0	0.039772727	0.005681818	0.954545455
2	S_unfiltered	0.971830986	0.007042254	0.021126761	0	0.033898305	0.881355932	0.025423729	0.059322034	0	0.137931034	0.793103448	0.068965517	0	0.052631579	0	0.947368421
3	S_unfiltered	0.961038961	0	0.038961039	0	0.00921659	0.917050691	0.032258065	0.041474654	0.129032258	0.193548387	0.580645161	0.096774194	0	0.168831169	0	0.831168831
4	S_unfiltered	0.905882353	0	0.094117647	0	0.012145749	0.910931174	0.024291498	0.052631579	0.104166667	0.229166667	0.645833333	0.020833333	0	0.121212121	0.03030303	0.848484848
5	S_unfiltered	0.967741935	0.016129032	0.016129032	0	0.037433155	0.893048128	0.021390374	0.048128342	0	0.416666667	0.416666667	0.166666667	0	0.127659574	0	0.872340426
6	S_unfiltered	0.991769547	0	0.008230453	0	0.014285714	0.892857143	0.021428571	0.071428571	0.083333333	0.333333333	0.5	0.083333333	0	0.130952381	0.011904762	0.857142857
7	S_unfiltered	0.948148148	0	0.051851852	0	0.033707865	0.893258427	0.005617978	0.06741573	0.125	0.375	0.4375	0.0625	0	0.086666667	0.006666667	0.906666667
8	S_unfiltered	0.978417266	0.007194245	0.014388489	0	0.012096774	0.919354839	0.004032258	0.064516129	0	0.333333333	0.666666667	0	0	0.204819277	0	0.795180723
9	S_unfiltered	0.986666667	0	0.013333333	0	0.014705882	0.897058824	0.007352941	0.080882353	0	0.444444444	0.555555556	0	0	0.059782609	0.005434783	0.934782609
10	S_unfiltered	0.950413223	0	0.049586777	0	0.040540541	0.885135135	0.060810811	0.013513514	0.152173913	0.282608696	0.47826087	0.086956522	0	0.093023256	0.069767442	0.837209302
11	S_unfiltered	0.923664122	0	0.076335878	0	0.033057851	0.871900826	0.016528926	0.078512397	0.060606061	0.272727273	0.606060606	0.060606061	0	0.301369863	0	0.698630137
12	S_unfiltered	0.980392157	0	0.019607843	0	0.026785714	0.910714286	0.026785714	0.035714286	0.136363636	0.227272727	0.590909091	0.045454545	0	0.055555556	0.011111111	0.933333333
1	Solid	0.971264368	0	0.028735632	0	0.023391813	0.900584795	0.035087719	0.040935673	0.034482759	0.275862069	0.655172414	0.034482759	0	0.085714286	0	0.914285714
2	Solid	0.977777778	0.007407407	0.014814815	0	0.021582734	0.90647482	0.028776978	0.043165468	0	0.5	0.5	0	0	0.03626943	0	0.96373057
3	Solid	0.980392157	0	0.019607843	0	0.032967033	0.857142857	0.054945055	0.054945055	0.111111111	0.185185185	0.62962963	0.074074074	0	0.075471698	0	0.924528302
4	Solid	0.955414013	0	0.044585987	0	0.034013605	0.843537415	0.054421769	0.068027211	0.047619048	0.285714286	0.571428571	0.095238095	0	0.090225564	0.022556391	0.887218045
5	Solid	0.975609756	0.012195122	0.012195122	0	0.015306122	0.933673469	0.025510204	0.025510204	0.125	0.1875	0.5625	0.125	0	0.077669903	0	0.922330097
6	Solid	0.962406015	0.007518797	0.030075188	0	0.013824885	0.912442396	0.02764977	0.046082949	0.083333333	0.25	0.583333333	0.083333333	0	0.123809524	0	0.876190476
7	Solid	0.945121951	0.006097561	0.048780488	0	0.042735043	0.871794872	0.025641026	0.05982906	0.086956522	0.217391304	0.652173913	0.043478261	0	0.032894737	0.032894737	0.934210526
8	Solid	0.922077922	0.038961039	0.038961039	0	0.028708134	0.918660287	0.009569378	0.043062201	0.066666667	0.2	0.6	0.133333333	0	0.061797753	0.005617978	0.93258427
9	Solid	0.955223881	0.014925373	0.029850746	0	0.009852217	0.950738916	0.009852217	0.02955665	0.1	0.3	0.6	0	0	0.035175879	0	0.964824121
10	Solid	0.964467005	0	0.035532995	0	0.037037037	0.916666667	0.018518519	0.027777778	0	0.333333333	0.592592593	0.074074074	0	0.230769231	0	0.769230769
11	Solid	0.945454545	0.009090909	0.045454545	0	0.015503876	0.910852713	0.007751938	0.065891473	0.125	0.25	0.5	0.125	0	0.189473684	0.010526316	0.8
12	Solid	0.954022989	0	0.034482759	0.011494253	0.009345794	0.939252336	0.014018692	0.037383178	0.041666667	0.208333333	0.666666667	0.083333333	0.006493506	0.058441558	0.012987013	0.922077922
